# Supplementary material for: MicroRNAs MiR-218, MiR-125b, and Let-7g Predict Prognosis in Patients with Oral Cavity Squamous Cell Carcinoma
Source: PLoS One. 2014 Jul 22;9(7):e102403. doi: 10.1371/journal.pone.0102403 (PMC4106832; doi:10.1371/journal.pone.0102403)
Supplement: Data S1 — miRNA_expression. (dataS1_miRNA.xlsx). (XLSX) [file pone.0102403.s011.xlsx]

## Sheet: normal
ID	hsa-let-7a-4373169	hsa-let-7c-4373167	hsa-let-7d-4395394	hsa-let-7e-4395517	hsa-let-7f-4373164	hsa-let-7g-4395393	hsa-miR-1-4395333	hsa-miR-9-4373285	hsa-miR-10a-4373153	hsa-miR-10b-4395329	hsa-miR-15a-4373123	hsa-miR-15b-4373122	hsa-miR-16-4373121	hsa-miR-17-4395419	hsa-miR-18a-4395533	hsa-miR-18b-4395328	hsa-miR-19a-4373099	hsa-miR-19b-4373098	hsa-miR-20a-4373286	hsa-miR-20b-4373263	hsa-miR-21-4373090	hsa-miR-22-4373079	hsa-miR-23a-4373074	hsa-miR-23b-4373073	hsa-miR-24-4373072	hsa-miR-25-4373071	hsa-miR-26a-4395166	hsa-miR-26b-4395167	hsa-miR-27a-4373287	hsa-miR-27b-4373068	hsa-miR-28-3p-4395557	hsa-miR-28-5p-4373067	hsa-miR-29a-4395223	hsa-miR-29b-4373288	hsa-miR-29c-4395171	hsa-miR-30b-4373290	hsa-miR-30c-4373060	hsa-miR-31-4395390	hsa-miR-32-4395220	hsa-miR-33b-4395196	hsa-miR-34a-4395168	hsa-miR-34c-5p-4373036	hsa-miR-92a-4395169	hsa-miR-93-4373302	hsa-miR-95-4373011	hsa-miR-96-4373372	hsa-miR-98-4373009	hsa-miR-99a-4373008	hsa-miR-99b-4373007
59N	0.452564	-0.717266	-3.54002	1.25685	-2.49985	-5.31722	1.65747	1.34482	-1.53938	-9.51964	-0.350946	-6.47021	-5.47301	2.44533	2.8616	-1.79798	-7.12806	-5.05674	-1.48233	-3.48825	-3.10187	-0.0883312	0.758904	-9.11233	0.289747	-5.42112	-3.53962	-3.10358	-2.04668	-2.03049	-0.71916	-5.76217	2.32659	-1.53598	-5.95734	-6.46199	-3.21888	5.13849	9.37408	0.264359	6.23317	-0.737448	-1.77124	-3.60863	7.81251	1.60184	-3.93453	-1.59669	-3.61783
P17GN17	9.14125	9.48256	9.94715	6.63217	11.1521	8.00025	7.1253	13.0457	12.4224	9.55096	10.9214	10.9863	4.64576	4.36506	14.0744	13.7364	9.61943	4.33146	5.38763	9.07493	6.56089	7.98266	11.781	11.3096	2.00704	11.4364	5.87949	7.67964	8.01803	8.8796	8.88531	10.9648	5.14624	12.5837	9.92645	6.18823	5.87756	6.97859	15.5425	23.0989	10.5095	16.986	10.6466	9.03908	8.92446	18.248	13.8116	7.02152	9.88355
P35GN72	6.53061	7.32871	7.88689	4.4653	9.08049	6.28772	6.22894	9.27173	11.4041	8.27103	9.52139	9.37935	4.4499	4.07949	11.8084	12.2422	7.63168	2.35645	4.53303	8.36035	4.47714	6.34616	9.60415	9.44318	1.46634	9.4171	3.5595	6.06659	6.98195	6.9855	7.68724	8.66506	3.78928	10.432	7.96922	3.91951	3.7713	5.13181	14.654	23.8997	8.28621	13.8368	8.68839	7.61933	8.47671	15.4221	10.4366	5.24887	7.91106
P24GN27	6.2891	7.26805	7.55349	3.80059	9.00725	6.26056	7.87776	8.69354	11.2378	7.53977	8.71817	7.73062	4.68824	3.66354	10.975	10.9921	7.30476	1.88594	3.93184	7.41168	3.4238	6.86584	7.94537	8.50299	1.28832	8.71197	3.55382	5.9608	5.63625	6.24706	7.15724	8.22814	3.74562	9.69642	7.71554	3.23354	3.1328	7.26984	13.8864	23.3284	7.18881	13.1083	7.44819	7.13105	9.50184	14.5684	10.8689	4.78557	7.32519
61N	7.45139	8.68703	8.20373	4.8314	8.52118	6.24541	6.26661	6.38652	12.1189	8.92348	10.0159	8.66646	3.70593	4.82451	11.6904	15.9809	6.47928	2.86165	2.79142	8.79243	4.8724	7.59319	11.2322	9.51992	2.14271	10.0848	2.87627	3.48241	7.09982	7.39246	10.8815	9.45042	4.39372	10.8551	8.29976	4.72648	3.21809	5.37215	13.6984	25.016	8.42863	14.9405	9.37849	8.27375	9.20154	18.7248	10.4448	5.3836	8.16327
P8GN71	9.71139	9.7098	10.5577	7.48018	12.1264	8.78254	7.34751	12.8916	13.6847	9.79612	11.5596	11.7264	4.68281	5.26258	14.8187	15.0708	10.5057	5.09856	6.61166	10.3246	7.84191	8.38792	10.9786	14.2754	2.20516	11.4629	6.4251	9.03974	8.05464	9.12745	8.79506	11.6013	5.31867	12.7563	10.3041	6.38633	6.1517	9.58419	15.9287	20.5564	11.0394	15.8184	10.6659	9.98119	8.03218	19.4789	13.1839	7.24137	10.313
43N	7.39772	8.22829	7.67369	3.86136	7.53703	6.06245	9.85316	7.93395	11.3203	8.49359	9.55916	7.7019	4.55621	4.37285	10.6714	16.6422	5.97005	2.50923	2.32715	8.65541	2.70291	7.56023	8.4345	8.71954	1.60898	9.56928	2.73174	3.52927	5.96111	6.33157	10.8212	9.29139	4.65925	10.2644	8.8609	4.57606	3.52936	4.5026	13.5667	23.5755	7.5978	14.4094	8.24472	7.69333	8.05018	18.5352	10.66	5.4288	6.95626
85N	8.76355	9.5311	9.09095	5.46836	8.54679	6.40495	11.2611	9.13843	11.5236	9.39623	10.7907	10.1131	4.14139	4.97488	12.2545	16.9948	6.61705	3.34298	3.56976	8.90718	5.1466	8.28206	11.8813	10.2382	2.35829	10.476	3.52535	3.53534	7.42109	7.97168	11.8098	10.1209	5.06941	11.4322	8.54806	5.60716	4.22741	6.25413	13.7049	25.4696	8.79882	18.2034	10.3957	8.36614	9.4402	17.722	25.4696	6.08356	8.17529
P30GN65	7.01437	7.46276	8.50354	5.50838	9.3757	6.15518	8.45366	9.64007	11.1523	8.30617	9.4084	8.6919	2.72908	2.44684	10.9263	11.1227	7.29922	1.54559	3.16905	6.85077	4.04785	5.49962	10.4704	9.36701	-0.327344	8.10604	3.622	5.62284	6.52159	6.37028	6.66578	8.20837	2.99588	10.9921	7.83821	4.40053	4.0309	4.97649	14.3295	20.4745	7.07661	15.7557	8.0122	6.01849	8.52986	16.2882	12.8214	5.54826	7.76181
P3GN3	8.3633	8.86001	9.38089	5.70318	9.93446	7.80908	13.8703	12.2148	12.1512	8.12852	10.4874	9.83393	4.8493	4.26361	12.2557	12.7175	8.69778	3.21872	4.55041	8.57439	5.42539	8.86225	10.551	12.7838	2.26707	10.338	5.17298	6.48811	7.84524	8.36969	8.18394	10.2131	5.45104	12.5484	10.6599	6.13102	5.72896	7.03389	15.2075	22.7416	10.1756	15.528	9.70585	7.8612	10.8672	17.7152	12.1055	5.90711	9.32781
P22GN22	7.97442	8.77874	9.3603	5.98608	10.4469	6.6123	7.41973	9.16115	11.6417	8.25002	9.53037	8.27229	3.54838	3.35349	11.141	11.03	7.41324	1.94938	4.31856	7.96089	3.55586	7.38105	10.408	10.3611	1.5159	9.08578	4.46598	6.30997	7.29443	7.97657	7.35863	8.82994	4.06181	10.2752	8.35193	4.56371	4.32479	6.37497	13.8109	17.9286	8.32842	14.968	8.26685	7.35191	8.87094	16.3917	10.7062	6.15367	8.21338
P12GN12	9.75908	10.3396	10.8276	7.27015	11.7972	8.65084	12.1931	15.585	14.8117	10.9184	11.4959	10.4587	5.70665	5.16166	13.7863	14.1654	9.94245	4.22442	5.53363	9.71564	6.53918	9.66729	11.1564	11.1176	2.78445	11.7451	6.54584	8.25173	8.05494	8.5384	9.97552	12.0597	6.40429	13.9932	11.8618	8.15333	7.8047	5.99086	16.014	22.2034	11.0863	18.733	10.9394	9.04913	11.4649	18.9585	13.4322	8.86826	11.3903
P11GN11	6.88641	7.70647	7.66651	4.50777	8.7078	6.18688	6.18491	12.4916	11.8137	8.19684	9.57351	7.03194	4.21973	2.94222	12.0623	11.4604	7.92233	2.89176	3.07332	7.50373	4.82947	6.68022	9.25964	12.0835	0.801111	8.78115	3.62739	5.12966	6.58066	6.5453	6.66741	9.19579	3.68506	11.1097	8.67127	4.93464	5.1693	5.34673	13.2374	22.9207	8.13653	16.5375	7.1	6.69923	8.33896	16.8543	11.2046	5.39343	8.32143
P15GN23	7.33246	7.89415	8.30337	5.18779	9.98484	7.07966	4.7622	11.8336	10.8698	7.7581	9.6986	8.66773	5.23718	4.13216	12.1132	12.3519	8.52859	2.88925	4.5615	8.70295	4.81515	7.08925	10.5964	9.54626	1.06366	9.81984	4.20727	6.6409	6.24121	6.6923	8.20931	9.58487	4.18253	10.4669	7.80253	4.32187	3.81638	6.30615	14.7654	22.3741	9.03269	14.4974	8.67139	7.9512	7.3752	16.6983	12.2294	5.4225	8.28608
P33GN47	7.3535	7.76796	8.1913	5.31589	9.92054	6.99243	5.12381	11.8652	11.4367	7.75451	8.94364	9.38836	4.96347	3.76709	11.0797	11.2587	7.56081	2.08486	3.75968	7.90977	3.67546	5.09987	9.43376	8.52522	0.644554	9.54232	4.21636	6.69122	5.9088	5.85835	7.99592	8.87119	3.83027	10.3593	8.22648	4.69799	4.48906	4.17762	14.462	20.627	8.17426	15.7509	8.1491	6.98207	7.73781	15.4213	10.9651	4.75578	7.99662
P14GN19	8.00894	8.04338	8.88616	5.99746	9.51888	7.32436	9.70968	10.4787	11.4182	8.14667	9.6338	8.51072	3.81348	3.06256	11.5344	11.8039	7.86903	2.63156	3.72714	7.35559	5.25606	7.71813	9.45485	11.1969	1.58942	9.57475	4.2436	6.51667	7.01193	7.08388	8.00353	10.0702	4.49776	11.6742	10.0856	5.56363	5.08724	5.22533	14.0961	20.8469	9.01937	14.7323	8.96383	7.13242	10.3834	16.5736	10.1693	5.85325	8.92144
P41GN74	10.6085	9.93837	11.0079	8.36914	12.8231	9.15095	7.74387	15.4839	14.6306	10.0656	11.5045	11.84	4.17935	5.37724	15.4122	16.0066	11.117	5.20113	7.65476	10.7336	7.97687	8.57388	12.0203	26.0658	1.9695	11.6016	7.1201	9.79949	8.28945	9.02977	9.12981	11.996	5.23184	13.0982	9.75081	7.33865	7.07758	10.3658	17.2113	26.1658	11.7458	17.9854	11.1728	10.6132	8.766	19.4906	13.9518	7.68371	11.1879
P31GN73	6.29691	7.28199	7.70764	4.45006	9.01393	5.84018	4.68354	11.4609	10.2485	7.35395	8.88703	8.22192	4.22013	3.45951	11.7331	12.1113	7.22452	1.88026	3.78643	7.70398	4.81868	5.45021	9.92773	8.97203	0.3989	9.21564	3.49352	5.90971	5.4448	5.99512	7.12776	8.51452	3.53649	10.5027	7.90098	3.56524	3.46099	4.3261	15.46	24.028	7.93091	14.1639	7.71075	7.07752	6.55993	16.2106	10.1207	4.55177	7.50672
P6GN48	7.07614	7.57282	8.12358	5.13775	9.18914	6.26316	4.27017	11.3772	10.3989	7.38392	8.91455	8.42794	4.60813	3.0699	11.2609	11.2418	7.22503	1.86163	3.68887	7.57371	4.21038	5.12804	9.61181	8.62373	0.361393	9.08158	3.54618	5.81422	5.3644	5.58893	7.13081	8.12789	3.15607	9.70146	7.70844	4.04505	3.60658	4.88833	14.3961	24.0261	7.68212	14.2629	7.87433	6.911	6.30331	16.0604	9.97838	5.07283	7.41689
P18GN18	8.14865	8.08148	8.60829	6.05867	9.48519	6.9402	4.5138	10.4168	11.3271	8.2129	9.46686	9.38004	3.35162	3.71455	12.1796	11.735	7.88893	2.44629	4.33863	8.00451	4.02465	5.81105	9.1036	9.45602	0.550835	9.99535	4.52242	6.37444	5.95271	7.01835	8.14685	9.3563	3.45974	10.8082	8.2617	4.70547	4.43877	5.41074	14.4463	23.0946	8.98179	13.4478	9.25486	7.68803	6.32452	18.0316	12.0131	5.94276	8.53289
P23GN49	7.49289	7.90751	8.56458	19.7356	10.1426	6.77796	4.92913	10.8891	11.5871	7.93204	9.32676	8.37855	4.53043	3.56378	11.8677	11.3581	8.02662	2.3486	4.24761	7.95291	4.73139	6.12126	10.6447	9.82479	0.518895	9.51429	4.13799	6.52804	5.89	6.58247	7.81627	8.85196	3.41238	10.5852	7.94731	4.37573	3.98362	7.24868	14.6219	23.973	9.08842	13.4641	9.01049	7.47728	7.11929	18.2705	11.3454	5.11467	8.47965
P20GN20	7.9748	7.64389	9.12036	5.95473	9.99368	6.92389	12.4491	10.956	11.8818	8.8295	9.74464	8.78686	4.82055	3.8846	11.9228	11.952	7.84908	2.38301	3.93994	7.78534	3.88404	7.20578	10.3618	10.0014	1.8104	9.36152	4.83461	6.78296	5.85473	6.70286	7.94233	8.99877	4.48596	10.52	8.57893	5.90684	5.26932	7.33059	14.2121	24.0658	8.26051	13.7898	8.43995	7.47677	10.7956	14.9176	13.5009	5.79424	8.65326
P9GN42	6.8969	7.67486	7.70734	4.60567	9.84397	6.43377	4.69553	9.93705	10.7718	8.18086	9.13811	8.02514	5.00468	3.85492	11.8682	12.0001	7.92982	2.26456	4.16317	8.00763	4.55548	6.20732	9.67196	9.21468	0.421478	9.46953	3.82615	6.32018	5.6105	6.47307	8.07954	8.63721	3.54101	10.4697	7.69244	3.56874	3.21314	5.41591	14.4973	21.9936	8.16032	13.9417	8.47584	7.48558	7.04415	17.2871	10.6407	5.33983	7.8667
P4GN4	6.17484	7.74585	7.82244	4.25195	9.31694	6.48879	5.67274	11.9196	11.3423	7.6529	9.0968	8.00519	5.19031	3.61574	10.7934	10.6225	6.99678	2.28246	3.72352	7.84659	5.23769	6.40258	9.76792	8.89456	0.838339	9.07347	3.90303	5.36299	5.85921	6.05014	8.02489	9.32063	4.36695	11.2341	8.89129	4.27275	3.85208	4.76611	14.4275	26.7447	8.41831	16.486	8.29985	6.98608	8.21229	15.2807	10.8232	5.06001	7.83012
P13GN13	6.07429	6.95696	6.90525	3.5752	8.10529	5.96237	3.05913	11.0332	10.4187	7.50394	8.77208	7.30678	3.94737	3.37492	11.3187	11.3603	7.32835	2.09151	3.51603	7.58013	5.0328	5.70895	8.4878	7.64397	0.713354	8.99221	3.26299	5.11773	5.78677	6.15331	7.69841	8.6977	3.49369	10.6552	8.01872	3.16613	3.4254	5.09917	13.9048	22.4266	8.29521	14.9395	7.89012	6.94878	5.9417	16.1815	10.1157	4.65168	7.33906
P36GN56	5.79472	6.99417	6.72522	3.80784	8.81763	5.71869	2.89714	10.8933	10.2308	7.07391	8.72376	7.29227	3.71063	2.97289	10.5557	10.8232	6.79748	1.27309	3.23991	7.50333	4.08773	4.7002	9.58394	8.07855	-0.0429583	8.77268	2.87811	5.25528	4.79376	5.3975	7.85739	7.9707	2.70798	9.47553	6.68799	2.82027	2.4286	4.44103	13.6305	24.1547	8.47561	14.589	7.68613	6.63351	5.84445	16.0462	10.3577	4.35667	6.9285
P10GN10	7.23501	7.58878	8.45002	4.89591	9.20854	6.85095	5.45176	12.4825	11.8668	8.33665	9.56087	8.71676	4.88504	3.94765	12.3885	11.6621	8.10416	2.91683	4.00926	8.22235	5.76075	6.51064	10.4229	9.07445	1.30871	9.92667	4.38862	6.0805	6.49329	6.75858	8.134	9.58041	4.24012	11.5046	9.05012	4.89138	4.65247	5.86368	14.7955	26.9757	9.3316	17.9783	8.78152	7.38261	8.18612	16.8199	11.34	5.2789	8.44977
P28GN66	9.7341	10.3934	11.6388	7.77435	12.7326	9.19903	10.1514	15.1815	14.2054	9.64106	11.6155	10.4296	5.01501	4.84923	15.0963	14.5715	10.2312	4.54632	6.42141	9.72474	7.56128	9.38491	13.1165	15.9562	2.70097	11.6662	7.52855	9.53123	8.64894	9.68842	9.68196	11.6666	6.49654	14.7141	11.6238	8.75686	7.90959	7.55397	16.3299	23.8578	11.5993	22.0869	10.7128	9.59548	10.9407	23.8578	14.077	7.63468	11.4396
P27GN30	6.88911	7.97482	7.92067	4.46484	9.77059	7.12149	6.39969	12.2818	11.4318	8.07678	9.96627	8.64976	5.65512	4.00744	11.9916	12.1988	8.68058	3.5895	4.27855	8.14175	5.09311	7.02388	9.41193	9.3805	1.76462	9.73269	4.04799	6.76256	6.39836	6.55481	8.5046	9.31319	4.40076	11.2696	9.34115	4.75835	4.69962	6.6292	15.4339	24.245	7.8117	13.5241	8.59708	7.48318	7.75637	17.8787	10.6733	5.47705	8.57822
472N	6.53664	7.25044	7.47875	4.68974	8.8035	6.29085	6.86052	11.8059	11.2868	7.80549	7.23882	6.28973	2.14266	1.9444	8.54891	8.76283	5.52346	0.422639	2.08301	5.81453	3.60771	5.34536	10.834	9.01898	0.210652	7.57061	3.79328	4.51947	5.56119	5.32082	7.70204	8.84388	3.79574	10.7368	9.56151	4.5718	4.37734	3.51053	12.9065	20.9406	7.05782	14.6103	6.57844	5.26325	7.78868	12.5932	10.0505	4.86266	7.94398
P39GN64	7.95031	8.45553	9.65754	6.0702	10.6299	7.56577	9.07559	10.6357	12.3281	7.85947	10.8807	10.4405	4.42237	3.68725	12.5816	12.6369	8.47531	2.63268	4.66586	8.68748	4.6734	7.62739	10.4771	11.6462	1.6183	10.1027	5.01933	7.20477	6.78999	7.57677	7.72174	9.39793	4.80264	12.2331	9.54157	5.70847	4.90036	6.07802	15.7422	24.4912	8.84176	13.8457	9.44519	7.94236	9.42431	17.7123	12.5849	5.77107	8.4156
P37GN57	5.87869	7.08602	7.42621	4.27032	8.7934	5.94164	4.93473	11.15	10.5648	7.25879	8.64284	8.89914	4.68399	2.97903	9.9306	9.9495	6.98112	1.49871	3.25349	7.44532	4.36132	5.1102	12.826	7.64743	0.0189295	8.97367	3.74444	5.90673	4.99411	4.85271	8.34776	8.53499	3.34312	10.0087	7.54548	4.15705	4.09191	4.21475	13.056	17.6364	7.30903	14.2612	7.71787	6.59932	7.35291	14.772	10.5134	4.51376	7.78586
P7GN55	8.3215	8.92483	10.2501	6.63277	10.8996	8.32004	16.0892	14.0317	13.686	9.36443	10.5074	11.438	4.86629	4.71881	13.3029	13.7996	9.2603	3.33985	5.43557	9.33513	4.16584	7.85227	11.3422	10.5136	1.72695	10.9945	6.20405	8.26693	7.37506	7.93901	9.20228	10.47	4.98346	12.5749	10.4938	7.31601	6.56629	6.23595	15.1244	18.1071	9.47637	16.8917	10.4882	8.78388	11.0639	17.5957	14.7125	7.16717	10.2477
P40GN78	8.68491	8.88613	9.66493	6.55913	11.2175	8.10851	7.58347	12.7251	12.562	9.10671	10.8194	10.5925	5.66852	5.2598	13.6461	13.9237	9.63916	4.12486	5.88543	9.88335	5.4794	8.85467	11.3698	11.6483	2.56313	11.3502	5.45762	7.9192	7.65327	8.13982	9.08169	10.5002	5.68524	12.6032	10.3499	5.80073	5.54108	6.10053	15.3686	21.5289	9.67962	14.9451	10.256	9.23156	8.62944	19.2217	12.1036	6.58163	9.5206
P29GN39	6.96537	7.42796	8.08915	4.41862	10.1684	6.52269	5.92714	12.5213	11.5258	7.94313	9.42112	7.46869	5.3513	3.39005	11.0505	10.7644	7.28919	1.94329	3.85646	8.03912	4.93478	6.96896	10.9024	9.14305	1.2465	9.40252	3.81098	5.97416	5.92564	6.20191	8.15938	9.45674	4.32068	10.7008	8.60519	4.47621	4.20504	4.91732	14.4851	22.7554	8.55654	15.6806	8.32086	7.39518	8.3708	16.0813	11.3843	4.83081	7.83782
P1GN41	7.54858	8.22472	8.51954	5.49792	10.0741	7.42498	7.58129	11.7712	11.2983	8.46498	9.63661	8.56199	6.0035	4.26527	11.2653	11.0159	8.267	2.82696	4.54882	8.39292	4.40218	7.16515	10.6163	9.54095	1.61571	10.0658	4.91929	7.25098	6.01697	6.40795	8.98533	9.34185	4.88795	11.323	9.57382	5.24166	4.76216	5.4925	15.2922	22.1952	8.54291	14.557	8.68068	7.68469	8.98374	16.8916	11.5049	5.57467	8.62504
P26GN29	7.35829	8.21442	8.56878	5.34967	9.84196	7.15644	6.97216	12.5288	11.7268	8.25451	9.46281	8.97351	5.50865	3.97545	11.0978	10.7994	8.27874	2.57241	4.42099	8.49424	4.00515	6.90289	9.47929	8.52631	1.52163	9.91188	4.52431	7.15763	6.32644	6.44975	9.1342	9.86229	4.8869	11.149	9.49097	5.15505	5.01663	4.49784	14.3884	18.4425	8.93886	15.491	8.50982	7.37369	9.11738	15.3835	11.6621	5.86651	8.67319
P21GN21	13.8888	12.2675	13.8204	11.97	16.2818	12.6886	10.5226	19.6517	17.2988	13.077	14.0416	13.1863	7.50943	7.65968	16.6156	17.4306	12.4739	6.1207	9.42295	12.5263	8.46594	11.0268	14.1298	18.136	4.60097	13.5073	10.9143	13.631	10.0235	11.0728	11.675	13.8921	7.98869	14.6388	13.8281	10.4859	9.58176	14.3324	19.6855	24.7457	12.684	18.0731	12.2838	12.2788	12.4841	22.1425	16.4858	10.04	13.4989
P16GN40	7.47103	8.05833	8.80145	6.15317	9.22054	7.01949	8.02264	13.106	11.4799	7.67982	7.64789	6.69663	3.16422	2.49891	11.6528	10.8481	8.64271	3.37863	3.07185	6.88318	3.79134	6.75362	8.15639	11.9168	0.476333	7.86027	4.08559	6.18527	5.73356	5.77562	5.94599	8.94449	3.61337	11.626	10.1576	6.08194	5.75901	8.00735	13.4984	19.1062	7.64179	13.6568	6.79233	6.14338	9.32113	17.2919	10.3324	5.21803	8.04305
P25GN28	8.17366	7.88524	8.87905	6.22692	10.8358	7.09351	5.77601	10.6403	12.5714	8.45638	10.4215	9.19971	4.46774	4.06336	12.9758	12.5039	8.21423	2.34039	4.77575	8.11542	4.77032	6.8172	9.78749	11.7612	1.27769	9.62573	4.31373	6.84625	6.95027	7.61218	7.98745	9.25482	3.96119	11.0195	8.5706	4.76477	4.21228	7.88584	15.0773	23.8494	8.52086	14.105	8.65321	7.90799	7.85397	16.7132	12.6713	5.72738	8.57638
P5GN5	6.50409	7.60179	7.71665	6.14538	8.81628	5.60297	13.1087	10.5411	11.063	7.23986	8.32458	6.5167	4.25537	2.56232	10.3603	10.5355	7.35109	2.30133	2.46614	6.75199	2.35464	6.44363	9.15409	10.4054	0.184944	8.44827	3.29783	4.42702	5.21321	5.64799	7.15931	8.42776	3.57907	10.9003	8.18107	4.86451	5.13126	4.64804	13.2802	22.6708	7.27456	13.3036	7.45584	5.83827	8.53151	16.3266	10.9463	4.93566	7.34818
P34GN50	15.5988	10.6085	13.3767	10.3915	21.4915	11.4498	9.39641	18.685	13.4259	9.94753	11.8481	12.0804	4.54297	7.02742	17.5225	16.8131	10.1619	4.34599	7.81822	11.8973	5.30877	8.17577	10.2463	17.5369	2.7056	9.9472	9.55504	11.6065	7.65874	7.88264	6.96775	11.4105	6.93404	14.4047	12.6794	10.8945	7.98107	8.22394	20.3112	21.4915	9.69748	15.5706	9.44123	10.0227	11.3276	21.4915	16.015	6.9596	9.98382
47N	7.10021	7.57395	8.13002	4.44893	9.09477	6.74337	13.2204	11.1194	11.6608	7.41014	8.96605	8.85352	3.10788	3.06192	11.0063	11.3221	7.14419	1.96837	3.36286	6.9671	3.69011	7.45716	8.763	9.26937	0.462014	9.03275	4.14728	5.45632	6.62312	6.7572	7.27666	9.37025	4.73143	11.9003	9.9556	4.4206	3.97465	7.9164	14.3298	22.5766	9.06273	18.2517	8.07474	6.43616	9.2397	15.2263	11.0675	4.48405	7.95399
60N	5.71234	7.76405	7.53111	3.65539	6.99507	5.64794	2.30901	10.4014	9.42451	6.79699	10.3533	9.07374	3.22449	3.63663	9.63802	14.6487	5.43082	2.11045	1.76588	7.69484	3.76875	5.32079	8.87797	7.83236	0.604547	8.62399	2.30556	2.68501	5.14773	5.49818	11.5503	8.76616	3.77292	10.1555	7.80941	4.28936	3.19296	6.41515	12.437	22.8882	7.3053	15.8144	8.48764	6.62335	5.89853	16.281	22.8882	3.9177	7.14887
69N	6.99099	8.22526	7.60201	4.05921	7.86443	5.8541	1.39392	8.32496	9.82078	8.26608	9.2176	8.29149	3.86817	4.82763	11.3069	16.7896	6.0891	2.68142	3.21951	8.72383	4.34494	5.82818	10.6361	8.8494	1.24401	9.32672	2.23004	2.90239	5.804	6.31786	10.8931	8.79696	3.72624	9.86317	7.81912	3.46872	2.4209	6.05267	13.2945	25.384	7.95203	14.5234	8.55771	8.03431	5.23821	20.5727	9.81792	4.71689	7.32904
123N	9.53223	8.85989	8.46432	4.78827	7.97298	5.99478	3.43153	8.11431	11.6654	8.64108	10.41	10.0287	3.14359	3.96944	11.5728	16.6859	6.079	2.55231	3.10105	8.10449	4.3799	6.84709	9.84471	9.77093	1.7126	10.0133	2.92664	3.18718	6.99351	7.53396	11.2812	9.48877	4.12763	11.0128	7.75351	4.72687	3.44428	5.5405	12.8974	24.2877	8.91566	16.5955	9.75741	7.74705	7.1643	17.7961	10.9885	5.38229	8.00854
151N	7.99586	8.02719	7.98819	4.46958	7.84034	6.56663	5.35151	9.62292	10.7454	7.47236	8.88608	7.47636	3.83756	4.20713	11.0734	16.6218	6.08678	2.19432	1.71114	8.5038	3.46337	7.39963	10.4692	9.33019	1.57713	9.33987	3.22564	3.85094	5.91481	6.49578	10.7786	9.38973	5.38778	11.5585	10.0487	5.17026	4.04476	4.73262	13.2755	24.1814	8.0706	13.8975	8.50841	7.48809	6.7601	21.0586	11.7029	4.74753	7.49375
136N	7.073	8.25112	7.80236	4.43733	7.88652	5.84477	1.60544	11.1393	10.4038	7.89141	8.83712	8.42416	3.55209	3.92916	10.6775	14.977	5.9941	2.32727	2.17597	8.10539	4.87576	5.05906	11.2673	8.90265	0.903093	9.62207	2.2936	2.93958	5.4047	5.97849	11.2264	8.92534	3.51255	9.99953	7.52725	3.68759	2.91671	5.02493	12.6273	26.4206	8.72568	16.0667	9.00705	7.54981	5.58258	18.4409	11.5963	4.36506	7.60297
131N	8.86712	9.55401	8.9232	5.08627	9.44537	6.89062	10.9084	11.932	11.6701	8.90783	10.0779	10.2477	3.41666	4.01692	12.1062	12.4785	6.84967	3.44888	4.43743	8.54728	5.05728	8.37832	10.4866	10.6915	1.8371	10.5316	4.22627	4.5276	7.3096	8.00311	11.4867	10.7172	5.63129	11.8919	9.92046	6.07442	4.88867	5.92065	13.9206	25.6763	9.43293	15.1531	9.83022	8.04165	9.57414	16.8822	25.6763	6.32511	8.84424
148N	8.3059	8.63767	8.87174	5.32575	8.61181	6.82957	11.8649	14.7796	12.1679	9.61637	10.4854	8.3946	4.72399	4.81982	11.1703	18.0955	6.55347	3.09519	1.09508	8.7081	5.08277	8.79433	12.4696	9.36666	2.25737	10.3676	4.26412	4.07544	6.37077	6.89272	12.895	11.3866	6.44969	12.6675	11.2596	5.95357	4.73315	4.30744	13.493	25.413	8.6718	15.9036	9.40046	7.91423	7.99303	17.4223	14.0692	6.18448	9.65146
350N	7.25278	8.15059	8.40908	5.02962	9.99205	7.13331	14.434	11.4723	11.5997	8.24302	9.79246	7.63513	5.10283	3.94766	11.3297	11.4121	7.52012	2.48666	4.12023	8.18784	4.11866	8.31672	10.5995	10.9972	1.31304	9.75689	4.25523	5.96861	6.465	6.5311	8.42445	10.2747	5.45782	11.9759	9.56797	4.91369	4.51841	4.12504	15.0027	24.0794	8.57702	14.8516	8.44824	7.47417	8.95267	15.5782	9.97301	5.14928	8.18384
183N	9.47627	8.86053	8.83992	5.24027	8.52089	6.66629	11.609	14.39	12.1457	9.48804	9.08483	8.49482	4.65551	4.64041	10.9522	16.3157	6.36058	3.06468	0.610964	8.78322	4.9901	8.32543	11.1446	9.32929	2.12372	10.3374	4.12238	4.04485	6.33728	6.5286	12.7186	11.2525	6.34987	12.1837	10.6774	5.77179	4.5717	4.15057	13.3019	24.3135	8.62965	15.8715	9.36074	7.81637	7.81967	18.455	24.3135	5.69865	9.63982
213N	6.50989	7.50377	7.04161	3.5357	7.33685	5.36274	2.47085	10.6424	9.57203	6.99038	8.81993	8.37993	3.33575	3.5635	9.89071	10.2163	5.33209	1.81713	3.01793	7.61617	3.63984	4.44456	8.32622	8.10345	0.532033	8.86638	2.08503	3.07434	5.28589	5.61213	10.4414	8.216	3.00192	9.4372	6.86623	3.99146	3.00749	3.34979	12.6579	22.8853	7.90517	15.9336	7.99066	7.08784	5.67212	17.8606	22.8853	4.01085	6.61193
181N	7.73819	8.65161	8.69923	4.82035	8.49331	6.5452	4.36979	10.9543	10.5321	7.59879	9.8452	9.71097	3.50377	4.16788	11.5861	15.3261	6.64284	2.69496	1.71009	8.2869	5.1041	6.65093	10.5802	10.0058	1.02739	10.1785	2.64614	3.52696	6.46018	6.77879	11.0427	9.69018	4.19695	11.2179	8.53758	5.13737	3.66382	4.53581	13.5359	25.8521	8.47047	16.4411	9.54055	7.72013	7.47176	19.2338	13.7733	4.85678	8.0803
335N	7.0728	8.13107	7.93983	4.74944	9.79762	6.69601	4.93322	10.9262	11.001	7.19889	9.70107	8.80088	3.73487	3.86751	12.5304	12.0736	8.22271	2.40187	4.30283	8.46204	4.81738	7.10377	9.54782	10.2323	0.207086	9.83115	3.91011	5.37883	6.34262	7.18702	6.99372	9.44843	4.1757	11.4297	8.71859	4.30488	3.51713	8.95248	15.2721	20.0417	9.12977	12.7977	8.65992	7.847	6.96806	16.3359	11.2163	3.92112	7.28824
363N	9.76081	9.05941	8.6765	5.15177	9.39618	6.24696	9.74594	8.26935	12.0543	8.66357	10.2541	10.5385	2.55689	3.71627	11.9987	12.3417	6.40819	2.42557	4.08887	7.81858	4.22929	6.82581	10.4317	10.0921	1.00596	10.3056	3.2423	3.53196	7.07935	7.63915	10.127	9.19055	3.62534	10.9992	8.09074	5.40965	4.29677	6.5265	13.195	22.4022	8.81549	17.3804	10.1282	7.74084	9.89478	18.5858	22.4022	6.26109	9.19943
448N	8.03666	9.38445	9.00388	5.67704	10.7558	7.24659	5.97074	8.8408	12.111	7.80757	10.1524	9.11426	4.84216	4.56832	12.9071	12.8658	8.23724	3.04022	5.10362	8.73564	4.7942	7.80463	10.8612	10.7383	1.71456	10.565	4.55577	6.53316	7.46107	8.00177	7.88147	9.91755	4.83288	12.0282	8.86191	4.3053	3.95017	5.89794	14.946	22.781	9.47472	14.5585	9.59723	8.38498	7.91699	16.6976	12.2017	5.64998	8.06328
473N	6.86877	8.71854	8.09105	4.77201	7.37871	6.27968	1.54055	9.12875	10.4098	8.06638	9.16782	9.08926	3.17444	4.03889	11.0167	15.7929	5.67385	2.48336	2.14705	8.06428	4.30545	6.61008	9.93811	9.7391	1.29901	9.59723	2.77659	3.10854	6.07067	6.92297	10.9666	9.40124	4.28908	10.9167	8.58397	4.38312	3.07874	6.92138	13.3622	23.1688	8.95384	16.429	8.84542	7.59864	5.50827	18.5918	23.1688	4.7903	7.98809
[truncated: 602 more columns]

## Sheet: tumor
ID	hsa-let-7a-4373169	hsa-let-7c-4373167	hsa-let-7d-4395394	hsa-let-7e-4395517	hsa-let-7f-4373164	hsa-let-7g-4395393	hsa-miR-1-4395333	hsa-miR-9-4373285	hsa-miR-10a-4373153	hsa-miR-10b-4395329	hsa-miR-15a-4373123	hsa-miR-15b-4373122	hsa-miR-16-4373121	hsa-miR-17-4395419	hsa-miR-18a-4395533	hsa-miR-18b-4395328	hsa-miR-19a-4373099	hsa-miR-19b-4373098	hsa-miR-20a-4373286	hsa-miR-20b-4373263	hsa-miR-21-4373090	hsa-miR-22-4373079	hsa-miR-23a-4373074	hsa-miR-23b-4373073	hsa-miR-24-4373072	hsa-miR-25-4373071	hsa-miR-26a-4395166	hsa-miR-26b-4395167	hsa-miR-27a-4373287	hsa-miR-27b-4373068	hsa-miR-28-3p-4395557	hsa-miR-28-5p-4373067	hsa-miR-29a-4395223	hsa-miR-29b-4373288	hsa-miR-29c-4395171	hsa-miR-30b-4373290	hsa-miR-30c-4373060	hsa-miR-31-4395390	hsa-miR-32-4395220	hsa-miR-33b-4395196	hsa-miR-34a-4395168	hsa-miR-34c-5p-4373036	hsa-miR-92a-4395169	hsa-miR-93-4373302	hsa-miR-95-4373011	hsa-miR-96-4373372	hsa-miR-98-4373009	hsa-miR-99a-4373008	hsa-miR-99b-4373007
59T	6.62241	10.5115	7.7399	4.02805	9.23018	6.95786	16.2259	11.3075	12.2052	8.1976	8.7624	6.94588	4.94694	2.97584	9.05462	9.18821	6.87547	2.00502	3.29299	7.52887	1.18554	7.35111	9.68651	10.4969	1.19586	8.75757	5.06612	6.75628	6.1096	7.51204	7.7075	8.27185	5.56309	11.5086	11.5788	4.9242	4.6963	1.26382	14.2518	26.264	8.94953	16.1495	6.75528	6.85246	10.638	12.6443	10.2153	5.95425	6.2373
P17GT25	7.44043	8.94506	8.36021	5.63224	10.2577	7.36289	15.563	10.5231	12.5114	9.94334	9.65675	8.28115	5.04925	4.12003	11.9442	11.9293	8.15049	2.52565	4.77355	8.49397	2.36365	9.13813	9.93297	10.1519	2.48242	9.5135	4.57679	7.17962	7.48004	8.50483	7.25557	9.32201	4.69618	10.6653	10.3887	4.53371	4.35776	6.40654	14.4116	22.8996	8.22159	15.3512	8.09093	7.60136	12.4114	14.9105	10.806	6.6564	7.39758
P35GT51	23.1044	7.69174	9.75581	7.37106	10.7415	7.27504	4.4456	11.2789	10.8975	7.86386	7.83108	8.46979	2.93844	3.75174	12.4642	13.0676	5.97133	1.25192	4.34378	8.40583	0.534206	4.70104	9.25838	9.88924	0.931517	8.25765	4.89936	6.74614	4.36804	5.98584	7.68145	7.27701	2.99104	9.44996	7.88463	5.92654	4.94057	8.99331	13.6761	23.1044	7.5885	13.5483	7.28107	7.44358	5.8615	18.0594	10.814	5.02205	6.44192
P24GT45	9.80012	11.6283	10.7944	7.88889	12.0944	9.10398	18.1958	13.5681	12.1027	10.0474	10.0984	10.0035	4.63421	4.19109	11.6009	12.2201	7.99625	2.84657	5.39335	8.96467	2.65204	8.21386	11.7714	13.8369	2.69354	10.7402	7.22606	9.0168	7.0601	9.17871	9.32148	10.1638	5.89482	12.7143	11.634	7.56031	7.00228	4.00937	15.0515	24.8043	10.1502	13.0263	9.6158	8.09391	10.7965	16.4597	13.5488	7.3066	8.78307
61T	6.73018	9.26331	8.70654	5.31146	9.15531	6.36397	12.3918	8.20737	12.3359	9.44675	10.0941	9.0109	4.16774	4.64226	11.0138	16.2685	6.22571	2.8202	3.59656	8.7009	3.35377	7.99738	11.8859	10.164	2.43286	9.8248	3.08017	3.703	7.81934	8.10574	10.8374	9.13252	4.59852	10.6305	8.57708	4.86203	3.56284	6.03884	13.269	23.9705	8.28673	15.1815	9.21366	8.2301	10.4702	18.5445	11.1645	6.21866	7.62539
P8GT8	6.34511	8.87793	7.53151	4.40146	9.26435	6.95343	9.40574	11.8409	10.2087	7.14641	8.4109	6.23717	4.60671	3.91949	10.4958	10.7282	6.82579	2.18978	4.05617	8.12533	0.895897	6.20175	8.76349	9.94618	1.81049	8.55716	4.9	6.16573	6.65626	7.46443	7.535	7.94501	4.93918	10.7767	11.7879	5.17811	4.94462	3.57889	13.414	23.3783	8.36078	13.1077	7.60086	6.81382	9.2907	13.7372	10.621	6.41479	6.52969
43T	6.9282	10.5275	7.87745	4.71881	8.17455	6.62958	6.03251	12.2464	11.112	8.46167	8.30553	7.36665	4.31605	3.99105	9.72121	14.0021	5.48409	2.57096	1.99487	8.19732	1.03535	6.71943	10.2441	11.1726	1.67012	9.20825	3.9069	4.39581	6.54871	7.3732	11.0999	8.84916	5.4151	10.3576	10.5079	5.5709	5.29952	2.66625	13.0257	25.7594	7.71628	15.3439	8.14417	7.65686	7.68309	17.3121	11.3518	5.58924	6.35216
85T	13.9189	13.8888	12.3095	8.83603	13.5545	9.49581	9.5847	13.6929	13.5346	11.5931	12.1928	12.5324	3.88104	5.79913	13.6401	18.4015	7.99667	5.33938	3.65308	10.8122	4.79001	10.1744	13.9419	17.6413	3.25637	12.8107	6.89631	7.02024	8.8293	10.5902	14.3124	12.8081	7.29872	13.8912	14.5226	9.52924	8.53519	5.70835	15.2659	26.6723	12.3921	19.271	12.381	10.1975	10.8849	18.4983	26.6723	9.75147	10.8
P30GT34	7.37557	8.42961	9.85266	6.64264	10.1476	8.03073	7.76714	8.76962	10.8353	7.65546	9.42088	8.39448	4.24554	4.08193	11.8336	12.716	7.63791	1.9701	4.67614	8.57141	1.89999	7.11663	11.5331	11.3283	1.622	8.78988	5.8339	7.51028	6.43619	7.03025	7.47717	8.70066	5.49954	11.3141	10.3634	6.92997	6.34281	3.09365	15.26	23.2996	7.64604	13.2593	8.15418	7.49847	9.13371	16.1732	11.3746	5.39489	7.36862
P3GT43	8.98511	9.58523	10.3512	7.1875	11.4541	8.75491	16.5773	14.8388	12.952	9.16022	10.0586	10.015	5.66624	5.04643	13.1667	13.1353	8.05037	2.9449	5.75068	9.68094	3.00439	8.01369	11.4626	12.7825	2.47169	10.2058	6.55113	8.62777	6.22909	7.32139	9.29507	10.3854	6.11989	12.5841	11.1983	7.4026	6.86235	4.53189	15.6743	22.5797	9.61634	16.7214	8.8208	8.99232	12.8965	16.126	12.9148	8.13931	10.1381
P22GT53	9.60497	8.99336	9.72362	8.34876	15.1948	8.4192	9.30905	12.7109	9.38713	7.24769	7.92592	7.21757	2.96339	2.85626	10.4348	10.3974	5.03549	0.241556	3.23171	7.71506	-0.911243	4.2084	9.48177	25.1083	1.40712	7.4232	6.06572	7.2368	4.31561	5.86296	7.38538	7.0906	3.71325	9.24472	9.3429	7.32162	5.7008	1.4705	13.3142	25.1083	6.15056	10.6168	6.32794	7.13048	11.6089	13.3339	12.1166	4.59665	6.33342
P12GT77	6.28865	8.30557	7.51086	5.02157	9.19758	6.79228	16.523	12.5606	10.9456	7.34616	8.41854	7.15556	4.45799	2.66713	8.82702	8.99457	5.63969	1.0195	3.46175	7.26093	1.59181	6.84495	10.3082	9.27708	0.534401	8.08449	6.03539	7.25414	5.03148	6.38123	8.94322	8.82366	5.4561	10.6084	11.1638	5.52759	5.55287	1.71026	13.0425	21.4227	7.92926	11.7688	6.98227	6.579	9.20076	13.256	10.4623	6.53851	8.0488
P11GT11	9.97415	9.46946	10.0657	8.57757	11.2162	8.64999	5.55882	13.0821	11.1902	8.61185	8.74261	8.2325	3.79131	4.64131	11.9759	12.6322	6.99822	2.19121	5.30607	8.92971	0.708137	5.54107	10.476	11.8003	1.59917	9.00672	5.99315	7.18703	5.52596	7.00213	7.97704	8.52104	4.6003	10.6237	9.88142	7.1436	6.05462	3.08538	13.903	20.3124	7.96891	14.4571	8.49587	7.50608	7.55372	15.1953	11.4011	6.40063	7.27281
P15GT15	7.88927	9.95629	8.99712	6.14586	10.1578	7.73496	9.47312	12.4086	10.8147	7.47742	8.41585	7.15136	3.84644	3.0273	9.359	9.23446	5.80623	1.29431	3.65492	7.78008	0.710022	5.99782	9.74537	10.4177	1.36695	8.31433	5.7281	6.98771	5.64626	7.01528	7.84284	8.46227	4.91684	9.98808	10.6551	5.92185	5.74892	2.30271	13.4821	23.2788	8.02108	12.1774	6.99024	6.71476	9.63264	14.0654	10.8616	6.06117	6.5986
P33GTyang	8.4868	9.37514	8.80904	5.35915	9.13447	7.10337	6.75527	14.5637	10.5924	9.00843	7.91537	7.8431	3.94141	3.77598	9.14757	13.9578	4.70416	2.11776	2.159	7.97348	1.47649	6.7952	9.7351	11.7191	1.20633	8.76228	4.52777	4.63022	5.06691	6.80773	13.1594	9.29862	5.85192	10.7285	10.4264	7.13008	6.19761	2.07929	13.1067	23.1631	8.13983	13.3236	8.07672	6.79284	8.95046	15.7788	11.4648	5.88159	7.34015
P14GT14	8.48456	10.5791	9.62516	6.94307	10.5044	9.0115	9.34255	12.9575	12.0484	8.50691	9.09296	9.18323	4.12739	3.20712	10.1909	10.61	6.84982	2.03179	3.91252	7.42432	2.09643	7.19956	9.33927	12.4944	1.87634	9.4864	7.12982	8.46819	6.16203	8.34122	8.49744	9.07546	5.59395	11.5785	12.1484	6.88561	6.33067	3.65326	15.0416	25.2929	9.07414	15.1213	7.60204	7.17145	11.2132	15.5772	12.0729	6.71503	7.67004
P41GT70	6.91282	9.27555	8.43011	4.82313	9.7299	6.80166	12.4017	10.7548	10.5679	7.34943	8.96718	7.93166	3.76079	3.94132	10.4681	11.0804	7.02206	1.92661	4.5354	8.55988	1.03122	6.55867	9.79295	9.36928	1.12355	8.94319	4.59167	6.79648	5.96779	7.08271	7.733	8.32642	4.85146	11.1615	9.43916	5.49101	4.8276	2.83868	13.5532	18.0881	8.50638	14.4065	8.47246	7.27527	8.76892	14.6225	10.8556	6.71277	7.35114
P31GT35	10.6383	8.61221	9.97886	9.24056	14.2347	7.89026	7.25121	12.3687	11.3185	8.44917	9.35931	9.23931	4.15007	4.87733	13.2436	12.7616	8.77511	3.07259	5.74018	9.16609	2.80234	6.99212	9.72726	15.4207	1.28801	10.2736	5.32721	7.9911	6.29199	7.8475	7.90743	9.41849	4.90915	12.3592	10.2959	5.74829	5.05049	5.16424	14.9317	25.8085	9.11279	14.0813	9.35135	8.50038	7.67138	19.7739	12.1641	5.63968	7.40143
P6GT6	11.1528	10.7341	11.4685	9.07355	11.7576	9.43972	6.61694	15.2861	11.699	9.78145	9.84785	9.88834	3.79885	5.23596	13.766	13.4744	7.7467	3.42172	5.60649	9.38798	2.97773	6.83091	9.99086	13.903	2.85995	9.86764	7.03543	8.47187	7.07882	8.44523	8.32752	9.6478	5.26789	12.2525	10.9127	7.92043	6.82579	6.3074	15.4193	23.9005	9.38757	15.046	9.02672	8.66039	8.43711	18.7222	12.7644	7.23147	8.3093
P18GT44	8.17044	8.85188	9.22855	6.3445	10.521	7.22867	6.70247	11.2509	11.8463	7.45807	8.34984	7.59295	3.00035	3.72965	11.8679	11.5138	7.34942	1.54801	4.67346	8.09797	2.46134	6.66452	9.3224	10.8202	0.640452	8.8836	5.04058	6.74013	5.37503	7.25116	6.87265	8.46554	4.08688	10.5004	9.00674	5.18656	4.72377	4.86071	14.8269	23.2876	7.85848	13.9338	7.8655	7.44816	7.3116	16.9018	11.9162	5.81085	7.1722
P23GT26	8.66849	11.6605	9.59332	6.72739	10.8961	8.5987	17.2734	13.5187	12.3497	9.62773	8.58172	7.87249	5.06824	3.32522	9.57612	9.53839	7.2334	2.06656	3.65059	7.55127	2.48501	7.84015	9.40873	10.2069	1.74309	9.33928	6.69496	9.46765	6.23536	7.89499	9.63764	9.83823	5.36981	11.5342	12.888	7.31408	7.26594	2.36954	14.9688	22.11	9.03498	12.6111	8.0366	6.77369	12.5597	14.5603	12.6327	8.26791	8.17203
P20GT60	7.35625	11.8263	8.30839	5.7265	10.5122	8.23241	14.6924	13.0871	10.6207	7.51878	8.87604	7.29805	4.09424	2.48952	8.26251	8.48538	7.32289	2.11173	3.61689	7.13746	1.82745	7.16334	10.136	10.1859	1.04255	8.59266	6.08003	8.41541	6.25502	8.2365	8.66149	8.2225	5.31742	11.7238	11.7717	5.65211	5.33189	0.849028	16.7279	24.3809	8.73061	12.5846	7.03172	6.37979	10.8066	15.0734	10.7695	6.32961	6.5351
P9GT9	9.25897	10.0017	10.2499	7.48568	11.8197	8.46606	8.10387	12.272	9.77546	8.07644	9.20489	9.15648	3.89065	5.05109	12.4314	12.8066	6.86542	2.24274	5.26592	9.46458	1.24199	6.60401	10.3347	11.1132	2.83511	8.63208	6.53289	7.7015	6.22864	7.4212	8.2177	8.31458	5.40155	11.2684	11.505	7.94397	7.11254	8.4079	14.5169	26.0619	8.46646	13.857	8.11867	7.85655	10.0561	16.0861	12.7485	6.50559	7.64927
P4GT24	6.52515	9.07999	8.15297	4.86049	9.5895	7.05778	14.2421	12.2282	11.6053	8.0078	9.04705	6.66805	4.85285	2.72381	8.89846	8.92612	7.17907	1.86521	3.23556	7.23551	1.02357	7.30471	8.58024	9.05646	0.579136	8.77779	5.25614	7.21123	5.49878	6.98874	7.79464	8.68719	5.07496	10.7367	10.1057	4.85837	5.012	2.35585	14.8308	24.7302	8.57636	12.2897	6.86985	6.72334	8.8577	12.9617	10.0901	7.17727	6.70972
P13GT33	7.56435	9.47031	8.45871	5.46752	10.24	7.25256	7.30792	12.2157	10.4364	8.04327	8.18449	6.90628	4.44278	4.13789	9.8606	9.87495	6.49849	1.7929	4.59618	8.478	0.81386	6.26698	9.85167	19.5861	1.41216	8.32028	6.04386	7.32059	5.31633	7.06291	7.90092	8.03972	4.23937	9.51997	10.5165	5.8644	5.7749	2.33813	13.6215	23.1089	8.07012	11.6136	7.55793	6.81586	9.27262	14.2169	10.6875	5.59046	6.63716
P36GT69	8.75231	10.6849	10.0931	7.15472	10.7414	8.71153	8.27622	11.9832	10.908	8.5268	9.75217	8.88766	5.17188	4.42288	10.6605	11.1738	6.53385	2.28153	4.3391	8.86301	2.09436	7.23157	9.49225	12.5789	2.54712	9.15164	6.40296	8.61541	6.03415	7.65225	9.32787	9.47471	5.91213	11.8412	12.1525	7.52001	7.13263	2.35533	14.7812	21.1831	9.63579	14.0642	7.83522	7.98901	10.5334	14.8907	12.9449	7.29921	8.54676
P10GT38	14.2731	25.3029	5.74169	4.74648	7.07047	6.0409	15.4474	5.80183	14.9945	25.3029	1.31017	12.6526	23.3727	18.4084	11.6206	12.1648	25.3029	18.0176	11.9034	14.5331	12.2306	14.015	19.5974	19.1679	25.3029	17.4262	25.3029	25.3029	15.3892	19.7606	13.6863	25.3029	9.10722	12.5816	17.9741	25.3029	25.3029	15.0114	19.1093	25.3029	25.3029	19.5691	20.2449	25.3029	25.3029	25.3029	25.3029	25.3029	14.0408
P28GT31	7.93859	8.66097	8.92162	6.03813	10.5092	7.75732	6.72209	12.1641	10.7772	7.56317	8.87344	7.77722	4.06024	4.14726	10.6502	10.8508	7.43783	2.68814	4.74961	8.29578	1.75606	6.77839	9.82315	11.1221	1.77469	8.84184	5.06855	7.323	6.42219	7.63364	7.76485	8.57848	4.72266	10.3768	9.63003	5.53228	4.99982	3.33917	14.4719	23.7888	8.66653	14.403	7.70236	7.54733	8.17456	16.0005	10.2188	5.51406	7.2727
P27GT52	6.82849	9.83867	8.49037	5.55213	9.25487	7.60608	6.99181	11.8294	10.5166	7.99356	8.36579	6.89295	4.50496	3.29596	9.75388	9.66338	6.91341	1.7457	4.02567	7.82673	0.93242	6.16391	8.85745	10.3673	1.02133	8.50438	5.03771	7.08858	5.18066	6.90951	8.4929	8.06187	3.98576	9.66564	9.0336	4.98923	4.7755	1.58832	14.085	20.2786	8.07802	11.9845	7.90491	6.68859	7.49033	15.0171	10.7142	6.12659	6.03455
472T	7.37378	9.75714	8.20556	4.70235	9.45452	7.47893	15.7403	12.5298	10.507	8.32193	8.62581	7.32978	4.48114	2.99506	8.54523	8.88699	5.93324	1.15663	3.31831	7.1784	1.14832	6.90734	8.28206	10.843	1.10103	8.68938	5.58387	6.35333	4.91196	6.83351	8.03239	8.12548	5.32521	11.1387	11.0187	5.81026	5.50773	1.72088	14.3438	18.7651	8.62768	13.2762	7.00861	6.65859	11.5441	15.3994	9.78699	7.11123	6.33992
P39GT59	8.15781	10.4874	10.0556	6.60403	10.7865	8.60774	16.3013	11.2418	11.6183	8.53414	10.5471	9.40477	5.41463	4.233	10.6298	10.8216	8.13444	3.20419	4.58115	8.79232	2.52096	7.36855	9.54909	11.003	1.51428	9.37044	6.54737	8.4393	5.57965	7.62116	8.96023	9.4531	6.74928	13.3819	12.6167	7.33031	6.42973	3.36282	16.6029	25.1035	9.1189	14.1494	8.16757	7.60587	13.3882	15.9702	12.5213	7.68752	9.26013
P37GT61	7.60065	9.47339	9.28811	6.53842	10.4473	8.21384	12.1663	12.5039	11.1958	7.27951	9.79681	8.14229	4.44517	3.80477	10.3982	10.2613	7.83553	2.61976	4.83044	8.62089	2.10435	7.3721	10.849	11.8849	1.71284	8.37682	6.07386	8.2395	6.67582	7.33304	8.69755	8.82206	6.2434	12.2547	11.1729	6.37934	5.78472	2.69855	16.38	24.9984	8.27746	11.8804	8.00745	6.81659	9.1266	16.2627	10.6829	6.63938	7.56578
P7GT7	8.70639	12.2045	9.71082	6.74642	10.0934	7.98683	16.3163	12.7851	12.2533	8.0681	8.23847	6.99868	3.55282	3.43681	9.92246	9.62807	6.55383	2.19412	4.09881	8.05307	2.01205	7.49155	9.60699	12.3718	1.62781	8.45419	6.4773	7.50329	6.64525	9.60817	7.62864	8.4833	4.53841	10.5381	11.4955	7.14552	6.65408	2.51065	13.504	22.3898	8.48838	15.5426	7.92774	7.02751	13.7114	15.2166	11.8707	7.31964	7.6146
P40GT67	7.17076	11.4822	8.23685	5.40517	10.1939	7.91988	10.1343	12.1136	11.0402	8.12085	8.54693	6.68344	4.72887	2.55222	8.37975	9.2508	5.94837	1.32681	3.19748	7.0661	1.54981	7.06536	24.0981	9.7671	0.67379	8.97955	6.33751	8.22989	4.64501	6.34943	8.10057	8.20387	4.38294	10.0821	10.5254	6.27759	6.09146	2.41927	13.8533	24.0981	9.23253	12.6656	7.32413	6.64416	9.8626	13.5373	11.1711	7.35965	6.73394
P29GT32	6.69074	8.95245	7.72288	4.83681	9.25703	7.24458	5.96054	12.246	10.4852	8.05201	8.37836	6.84981	4.78483	2.1988	8.1548	7.93016	5.99673	1.14386	3.15618	6.79208	1.23513	6.36663	8.35088	9.61911	1.35006	8.32648	5.09641	7.07051	5.55486	6.81109	8.17495	8.01417	4.87929	10.0664	9.79057	5.32931	5.35337	1.33829	14.9967	22.2817	8.09803	14.1437	6.21677	6.263	7.6753	14.6818	10.2732	5.81508	6.2881
P1GT1	8.04472	9.33089	9.38605	6.48445	10.4719	7.55985	13.0026	8.43862	10.5021	8.01082	8.27365	8.58944	3.4306	3.83667	10.4369	10.4155	5.91505	1.41103	4.10609	8.18074	1.1575	6.02017	9.90113	10.4763	1.92745	8.42816	5.74103	6.63451	5.35912	6.25131	7.81551	8.3121	5.95925	11.581	11.7529	6.30054	5.5881	4.03483	14.5124	21.4379	8.04217	12.3501	7.14428	7.1362	10.63	14.4491	11.9614	6.02102	7.57432
P26GT75	6.74178	9.15566	8.45578	4.95181	9.96579	7.03909	6.21363	11.9596	10.8609	8.10867	8.68843	7.33205	4.85572	4.26035	10.7092	10.58	7.40295	2.38347	4.28067	8.23316	1.56598	6.39153	10.143	9.2107	1.3229	9.16986	5.19375	7.35292	5.38432	6.82768	8.54419	9.07371	5.09481	10.505	9.92529	5.18872	5.01599	2.60939	14.4775	25.3885	8.10689	12.512	8.27044	7.65578	7.69222	14.3727	11.0716	6.32712	7.66968
P21GT21	8.23794	9.88053	9.77841	6.6175	10.3811	7.63607	9.93371	12.5439	12.3678	8.13858	8.84638	7.81356	4.16623	3.17847	10.5314	10.6944	7.32172	2.35748	4.32125	7.95527	1.92172	7.23047	11.2722	12.0357	1.51548	9.13074	5.52471	7.39121	6.69963	7.85213	8.27997	9.34692	4.55481	11.0025	9.83861	6.63741	5.91344	2.91324	13.9372	23.3796	8.23935	14.1001	8.66272	7.19026	9.44298	15.2389	11.7848	6.66487	8.37868
P16GT16	8.55983	9.9078	9.99368	7.10087	10.6946	8.46263	8.18732	15.2735	11.3703	7.72357	9.02449	7.20189	4.4384	3.56292	10.3117	10.3902	6.46616	1.59128	4.3624	8.2609	1.52651	7.16435	10.8795	13.3205	2.30621	8.60872	6.47902	7.21655	5.64904	6.72405	8.24739	9.00267	5.28185	11.006	11.4059	7.64372	6.99762	2.89567	14.5376	21.2134	8.86919	12.8289	7.74715	6.98145	9.88269	13.6424	11.2197	6.74541	7.29711
P25GT46	8.29181	11.1825	9.2796	6.09229	10.87	7.91828	8.57874	11.0017	11.7746	7.96005	8.14593	6.80539	3.89357	2.81775	8.91858	9.3691	6.03892	0.866666	3.80407	7.29154	0.142291	5.94264	10.4635	12.2433	1.36191	8.49451	6.65048	8.02067	5.36009	7.25767	8.70407	8.61008	5.13362	10.8916	11.1315	6.45078	6.27865	2.59721	14.5095	21.137	7.86285	12.7715	7.31124	6.84328	13.3494	14.179	10.4552	6.49183	7.13588
P5GT68	6.96751	10.7216	7.91637	4.69805	9.62601	7.18595	11.127	11.9701	11.2783	7.58891	8.47486	7.22089	4.72172	3.18227	8.80381	9.17532	6.11517	1.54883	3.75717	7.45091	1.13353	6.58444	23.1198	10.1336	0.830488	9.12527	6.24318	7.70732	5.65446	7.10643	8.56144	8.1231	4.85484	10.7525	11.0624	5.91277	5.79477	0.441496	13.5317	17.9725	7.76908	11.2711	8.04161	6.92308	10.8062	14.3111	10.5275	8.08967	8.34481
P34GT62	7.05836	9.54798	8.69317	5.73867	9.63653	7.69937	9.99596	12.2911	9.9519	7.0826	7.62225	7.36339	3.51692	2.15936	8.50549	9.0969	5.45171	0.540871	2.82461	6.78474	0.334622	5.71058	9.54452	9.94106	0.173226	8.15549	5.71792	7.38715	3.97238	5.71264	8.03988	7.63555	3.90019	10.0277	9.50995	5.85393	5.24383	1.55735	13.674	23.2822	7.88664	11.0242	6.60572	6.19253	8.40438	13.8157	10.1477	6.8791	6.3309
47T	6.87321	8.55496	7.60579	4.70655	8.33945	6.78233	7.71221	12.0499	10.067	6.94415	7.85542	6.11078	3.68502	2.53099	8.61628	8.78994	5.56286	0.883239	2.80809	6.71748	0.395707	6.18666	8.64476	9.66797	0.61264	7.7869	4.38406	5.76163	4.62891	6.62432	7.28682	7.66513	4.46863	10.2564	9.8201	4.90978	4.68881	2.845	13.6746	22.4007	7.56352	13.8995	6.45018	5.82865	8.41112	13.4523	10.1747	5.24865	5.76576
60T	10.3923	10.7502	8.77692	5.45472	13.4558	7.11484	14.4538	13.3719	9.65561	8.95304	9.65013	7.34796	3.66642	4.07062	9.13461	15.2055	4.49178	2.07831	2.00085	8.15566	1.44638	6.54582	12.3656	12.1011	1.87261	8.73867	4.56981	4.79203	5.81662	7.53742	12.0366	9.11061	5.51629	10.5256	11.0267	6.90226	6.33218	1.76015	12.8674	21.6465	7.53183	13.0488	7.71278	7.24157	8.45443	16.3229	9.26757	5.28276	7.40704
69T	12.7956	12.7956	12.7956	12.7956	12.7956	7.46913	7.26329	12.7956	12.7956	12.7956	-10.4135	12.7956	5.99986	0.142479	12.7956	12.7956	5.45377	2.96459	3.86779	6.33534	1.85176	12.7956	12.7956	12.7956	1.35348	9.24074	4.06239	5.48517	5.79617	9.00492	7.89697	10.392	5.32845	12.7956	10.2606	6.66233	4.90083	1.45797	12.7956	12.7956	4.30971	12.7956	6.7054	6.79432	7.70205	12.7956	12.7956	12.7956	9.04349
123T	8.62968	9.52691	7.46927	4.11368	6.85508	6.40701	8.36914	7.99278	9.77461	7.97861	9.15202	7.44988	3.7277	3.45314	8.84523	15.0538	4.76997	2.25075	0.255836	7.58838	0.868857	6.62209	12.222	10.9562	2.03703	8.43784	3.30486	4.27063	6.36269	7.16992	11.8887	8.96809	5.3615	10.4082	10.4666	5.54761	4.94348	1.51848	12.4025	22.3048	7.2471	14.8159	7.57509	6.80354	8.16745	12.89	22.3048	5.48598	6.54496
151T	6.63589	9.85004	7.68138	4.14019	7.41545	6.45773	6.26813	11.7327	10.3754	7.78628	8.7421	7.46992	4.13088	4.17889	10.0409	16.9458	5.68393	2.28762	2.40318	8.42733	0.868581	5.68378	9.12528	9.4614	1.40347	9.15737	3.61143	4.56987	5.55303	6.97355	10.6803	8.4357	4.8729	10.3031	10.1647	5.55018	5.01334	3.38567	13.1437	23.391	7.81938	12.9105	8.26788	6.98901	8.13787	17.244	10.2633	6.06545	7.18227
136T	7.82107	8.18122	8.39726	5.1731	9.18306	6.67467	4.45857	10.9358	9.78995	6.8274	7.45808	6.09657	3.08155	2.91845	9.81955	9.98269	6.0173	0.95671	3.5894	7.58624	0.396785	4.87824	8.66366	10.0138	0.0841465	7.36773	4.16665	5.42248	4.41447	5.98231	6.80305	7.36617	3.4149	9.67419	8.16098	4.89722	3.98783	3.85829	13.7871	21.4283	6.66352	12.6978	6.44594	6.06618	6.09218	15.1619	8.79623	4.53412	4.97115
131T	8.20448	11.1735	9.14324	5.41594	9.43292	7.76594	6.49628	13.7264	10.9822	8.86901	9.26391	8.22306	3.26953	3.92672	10.3593	14.8414	5.80843	2.47899	2.63827	8.09873	2.39119	7.32992	10.9791	11.2828	1.84943	9.69718	5.12304	5.58146	6.54451	8.298	11.495	9.32139	5.55699	11.8911	11.3935	7.32241	6.2048	1.86912	13.056	23.894	9.47347	15.1815	9.00869	7.35194	8.90928	18.2772	12.2454	7.31311	7.9466
148T	6.6008	11.3008	8.54634	5.15519	9.52524	6.62844	7.09866	12.7828	11.4528	9.77821	8.98866	7.58196	3.55946	4.20652	9.78172	10.8547	5.3993	2.53392	4.07389	8.17773	0.831582	7.59476	23.4354	9.75059	1.71802	9.25107	4.07135	4.32254	6.85492	7.70159	12.6855	9.63814	5.51482	10.6289	10.2192	6.28454	5.64166	2.20693	13.1856	23.4354	8.73175	17.5993	8.44942	7.59678	8.23333	13.5849	13.0754	7.62978	7.38928
350T	7.45469	9.76528	8.48539	5.29027	9.6041	6.55526	16.1496	11.9896	11.5488	6.88305	8.23335	6.43467	3.79149	2.38101	8.37385	11.6532	5.43691	0.981159	2.1004	6.96804	0.609391	6.71826	9.82869	10.5661	1.10192	7.55864	5.31047	6.381	6.03813	7.75512	7.27235	7.73479	4.60428	10.327	9.90644	5.23147	5.09719	1.33769	13.8724	22.5706	7.06594	14.2589	6.72203	6.09821	10.7159	20.1343	10.0522	6.21128	6.81103
183T	7.5154	9.29793	7.42396	4.00838	8.17412	6.06072	7.03284	10.7262	9.77741	7.49863	8.44013	6.17089	3.58345	3.31314	8.75487	12.3278	4.66437	1.82508	1.62918	7.5044	0.617643	6.19251	8.17912	8.48742	0.397946	8.31719	3.14018	3.68416	4.47174	6.13855	11.6815	8.11806	4.77252	9.82492	9.56147	5.35445	4.52497	8.62715	12.2998	23.3128	6.88137	13.5735	7.53912	6.55532	7.3486	14.4769	9.42616	5.54456	5.00066
213T	8.03218	9.96966	8.6635	4.97881	8.32522	6.76199	5.28679	12.8981	10.1295	7.42462	8.80748	7.96795	3.7424	4.49497	10.3931	10.9134	5.95862	2.73286	4.10127	8.85488	1.31557	6.88917	9.32173	9.99059	1.76244	9.04016	3.80512	4.38344	6.57206	7.83185	11.0431	9.06891	5.14138	10.9626	10.1264	6.16847	5.1059	1.74104	13.0996	24.3449	7.92637	15.304	8.41571	7.86065	7.21771	17.1997	24.3449	6.77622	7.30357
181T	7.17307	10.2568	8.03539	4.55664	8.02994	6.51224	8.81218	10.4237	10.331	7.40055	8.24765	6.94385	3.67352	3.39647	8.9957	12.5929	5.56518	2.38102	0.614106	7.46777	1.05642	6.27266	9.50322	9.40208	0.695483	8.52612	3.5626	4.28881	5.11578	6.94762	11.5297	8.89485	5.15027	10.9107	10.5593	5.22097	4.11914	2.39717	13.2583	23.6277	8.41728	10.8841	7.80235	6.4327	7.31655	17.0562	9.33076	7.24347	6.19418
335T	7.03415	11.5245	8.47064	5.14608	9.82778	7.33134	15.5146	15.0041	10.4606	7.91208	8.46515	7.5354	5.15723	3.23171	8.68324	8.53288	6.52476	1.87348	3.58619	7.47319	0.971199	7.32573	9.0813	11.6107	1.3647	8.64443	5.7184	6.97753	6.28705	7.99859	7.98445	8.60046	5.47589	11.7579	11.756	5.44854	5.38739	1.00878	14.1806	24.7688	7.74822	11.9521	7.34576	6.55054	12.8818	14.315	10.6514	6.95022	7.04166
363T	6.68626	10.5919	8.13378	4.75638	7.77298	6.36238	13.5229	8.61837	9.83801	7.43788	8.9118	7.23172	4.11902	4.30404	9.62907	9.78408	5.65422	2.68551	3.64685	8.36224	0.823588	7.19565	10.1862	10.3254	2.19157	8.68675	3.80515	4.46402	7.01555	7.86986	11.3344	8.86779	5.07203	10.7665	10.352	6.30318	5.54164	1.15276	13.492	17.4145	7.49449	15.7019	8.29514	7.29185	10.9842	16.2942	23.3672	6.7593	7.07859
448T	6.91891	11.463	7.7604	4.57799	9.2394	7.12555	15.5441	11.3767	9.67462	7.31608	8.53391	6.08731	5.01142	3.53488	9.47025	9.35435	6.94114	2.10039	3.72104	7.84693	0.645627	6.92612	10.1132	9.32843	0.782345	8.92663	5.25112	6.87535	6.16297	7.032	8.65728	9.04824	5.38388	11.1183	11.4709	4.39142	4.51406	0.480557	13.9728	21.1924	8.12353	13.1472	7.53769	6.93914	9.06408	13.9673	11.1152	6.7846	6.77111
473T	7.33626	8.60698	7.65407	4.20453	8.00426	5.78032	11.4892	12.1049	9.53711	6.97391	8.18869	7.01955	3.15481	4.1412	8.88178	13.851	4.71281	2.09885	3.52388	8.16699	-0.045825	5.99375	10.9572	10.6999	1.62077	8.17162	2.60912	3.25647	5.73859	6.68769	11.6015	8.1405	4.51692	9.5756	9.18364	6.20231	5.00869	4.6717	12.7771	23.4735	6.98698	13.1092	7.85711	6.8727	8.93345	17.274	23.4735	4.62031	5.9882
[truncated: 602 more columns]
