# Supplementary material for: MicroRNAs MiR-218, MiR-125b, and Let-7g Predict Prognosis in Patients with Oral Cavity Squamous Cell Carcinoma
Source: PLoS One. 2014 Jul 22;9(7):e102403. doi: 10.1371/journal.pone.0102403 (PMC4106832; doi:10.1371/journal.pone.0102403)
Supplement: Data S2 — 95 genes_expression. (dataS2_mRNA.xlsx). (XLSX) [file pone.0102403.s012.xlsx]

## Sheet: 工作表1
ID	SESN3-Hs00376220_m1	LOC554223-Hs01668343_m1	RNF145-Hs00820022_m1	EXT1-Hs00609162_m1	MYO5A-Hs00165309_m1	ATXN7-Hs00165660_m1	EXT2-Hs00181158_m1	GRINA-Hs00418129_g1	CHCHD7-Hs00225599_m1	SLC16A3-Hs00358829_m1	18S-Hs99999901_s1	RIMS2-Hs00206493_m1	C14orf179-Hs00956322_m1	NUDCD1-Hs00395650_m1	PAK1-Hs00945621_m1	VWA5A-Hs00185232_m1	RBP1-Hs01011512_g1	PUF60-Hs01050528_g1	PSMB5-Hs00605652_m1	NCEH1-Hs00736941_m1	LY6K-Hs03988347_m1	HSPB2-Hs00155436_m1	CYC1-Hs00357717_m1	NDUFS8-Hs00159597_m1	NFIX-Hs00231172_m1	PBX1-Hs00231228_m1	CXCL5-Hs00171085_m1	SNRPB2-Hs00268323_m1	TAF2-Hs00162527_m1	TCEA3-Hs00294758_m1	FZD6-Hs00171574_m1	STC2-Hs00175027_m1	TNFSF10-Hs00921974_m1	KAT2B-Hs00187332_m1	DDIT3-Hs01090850_m1	MED27-Hs01629406_s1	EFNA1-Hs00358886_m1	NDUFB9-Hs00601381_mH	POLR2K-Hs00739489_m1	FAT1-Hs00170627_m1	ABCA1-Hs01059118_m1	HSF1-Hs00232134_m1	SSSCA1-Hs00197366_m1	PDIA5-Hs00895698_m1	ESM1-Hs00199831_m1	EIF2C2-Hs01085579_m1	FXC1-Hs00362651_g1	RBM15B-Hs00739635_s1	REPIN1-Hs00274221_s1
123N	5.21017	13.9511	5.27264	6.14053	7.33588	6.09362	5.37281	4.61583	7.21177	8.14365	-12.0868	11.3807	7.09616	8.65314	6.34959	7.81193	6.43264	4.14255	6.08251	7.82611	12.7834	7.16138	4.02154	3.32848	2.28588	2.39327	7.52224	5.26064	6.96875	2.96664	5.29848	9.87804	4.58655	5.45178	6.3296	7.17509	5.90908	3.18703	5.33576	3.92747	6.48685	5.06702	6.71239	7.97223	5.54121	5.8693	5.5009	6.08105	4.50016
123T	6.85158	13.7299	4.77308	4.6959	6.65259	6.66356	4.90516	4.13736	7.74324	6.95923	-12.2705	14.9205	6.71287	7.04235	5.22993	9.58323	3.81252	3.05402	4.56886	9.20001	10.2659	11.4697	2.28335	3.43009	5.68303	7.76505	12.1539	4.49788	6.5898	7.64175	4.04397	9.37872	4.0815	7.46741	6.9067	5.85783	6.42212	3.47206	4.63216	3.56834	5.73816	4.77025	6.13286	7.94519	9.10443	5.1188	5.57669	5.61355	5.02363
131N	5.90079	14.1427	5.58808	6.10576	6.7493	5.19619	5.03259	5.0688	6.61353	5.954	-11.0275	9.73564	6.30697	8.60942	4.81499	7.17791	6.33174	4.2206	6.05837	7.57698	12.0862	9.96675	3.87172	2.61804	1.64324	1.76107	0.977781	4.74872	6.37386	3.06918	4.67983	11.8623	4.15707	4.70024	6.49114	8.63819	5.17243	2.61078	4.61576	3.72588	7.10178	4.31439	6.75126	7.36942	8.44681	5.68358	5.1945	6.19	4.47779
131T	6.5298	16.0448	5.91317	5.0862	6.08949	7.00923	5.05396	4.82325	8.63276	7.26387	-10.67	11.0427	7.22105	8.07757	5.86879	10.4065	3.29645	4.68913	5.76574	9.05937	10.2762	10.0684	4.22101	3.71463	5.59188	7.4625	6.15941	4.91688	6.93636	8.69898	4.67959	7.57127	3.17561	8.65541	7.33968	8.92798	6.08863	4.18194	5.66158	4.74636	6.00496	4.93038	6.37188	7.67587	7.15085	6.55828	5.69136	7.13032	6.93167
136N	8.87075	16.1121	7.81858	9.82124	9.05849	7.43322	8.77491	7.62953	9.42041	7.28469	-8.14421	13.9774	9.08589	10.5061	8.03034	11.4752	10.2278	6.17215	7.44112	10.636	14.4471	6.78583	4.3317	3.76529	4.90703	5.02321	16.4289	6.5423	9.06772	3.84238	8.70524	11.6085	7.90267	7.31285	8.80326	8.1481	8.75827	3.54052	7.6857	8.74334	9.66566	6.7271	9.21359	11.156	13.4468	7.69871	7.73793	8.35017	6.20343
136T	7.66117	13.377	1.61177	7.46043	5.81109	5.04738	6.78732	7.24693	8.87583	9.97157	-11.6499	11.2292	6.61599	8.50021	5.66695	9.08682	6.30733	3.24911	6.45013	10.0642	12.3217	6.28339	3.88205	4.22065	4.83317	4.20986	8.60544	4.45645	6.89569	4.33555	6.73487	9.37036	6.16026	6.41848	7.2666	2.0909	6.46448	3.28635	6.10482	4.37135	6.00542	5.00311	7.52745	8.6144	11.7184	6.20438	4.29454	1.96296	1.70147
148N	6.45787	15.5214	2.69768	4.89454	6.35983	3.2772	5.01128	5.07395	7.38853	6.71446	-11.3264	10.5397	5.35911	8.29276	4.68154	7.8025	4.48818	2.98856	5.49935	7.82346	10.111	9.9212	3.19099	2.35188	1.57754	1.60419	13.1827	4.81362	5.44931	3.74323	4.32797	11.9403	4.26951	4.02637	6.54892	3.93686	5.5864	2.66419	5.02804	3.76731	4.81471	4.62786	6.81988	8.77111	14.5214	5.14705	4.58557	3.81864	3.06991
148T	6.23041	13.7953	3.29179	3.75642	6.62098	5.81793	5.27026	3.87431	7.79639	7.1087	-11.5878	11.3784	6.18874	7.95798	5.40441	10.2665	2.9121	2.38125	5.86899	7.95796	10.0361	9.52842	3.28444	2.5111	4.48835	5.97068	8.61181	4.99123	5.34626	6.97882	4.89655	8.73627	2.18248	6.36211	6.90254	6.06649	5.9864	2.14396	4.9421	3.69929	5.06584	4.58436	5.67957	8.03864	9.80427	5.03999	5.91268	6.05488	4.56976
14N	5.90188	12.9915	1.83451	6.80308	5.98357	4.22921	6.70736	6.30873	7.63292	6.97168	-10.655	9.75226	6.21734	8.50229	5.55712	8.95497	6.5963	3.35998	6.53705	8.71899	11.3632	5.81736	3.57878	2.5368	2.72355	1.72031	7.36675	6.64847	6.14106	2.7099	5.84437	9.82665	5.65655	5.53489	6.4122	2.26029	5.98072	2.73704	5.51471	5.30095	6.56928	5.14713	7.223	8.30018	11.9915	5.67601	4.23932	2.38842	1.48065
151N	5.63684	15.3491	4.997	5.45151	6.36722	4.86706	5.98966	5.43599	7.98631	8.98924	-11.3104	9.19819	6.56463	8.30086	5.09482	8.44657	6.86667	4.25603	6.33763	8.91846	11.5702	6.62968	3.99843	2.8815	2.12618	2.97404	14.3491	6.45136	6.58764	4.46701	5.23741	10.4446	5.13537	5.09236	6.66009	5.98742	6.30174	2.98135	5.52057	4.23922	5.5318	4.90667	7.39628	8.74892	13.3453	5.2331	5.27287	5.14671	4.34941
151T	4.15483	16.0811	3.64666	4.60597	6.24602	6.67099	4.48669	4.19112	7.3131	7.11117	-12.0116	7.15469	6.19217	7.55343	4.93414	10.1833	1.73286	3.73375	4.83672	8.64283	9.77309	8.73424	3.9927	2.93285	5.02517	7.00814	9.32691	6.11103	6.99695	8.01861	2.78091	8.5329	2.98343	8.17542	7.68108	8.76514	5.67914	3.36093	5.01113	2.96838	4.118	4.16602	6.02196	7.32319	7.72359	4.34387	4.81686	7.05717	6.26504
181N	6.04151	15.0235	5.46123	6.97196	7.15436	5.56124	6.5605	5.06	7.90889	7.31141	-10.279	12.3355	7.19263	9.36338	5.79576	9.281	6.99409	4.68304	6.90393	9.4852	10.8551	6.55894	4.16281	3.24264	2.64624	2.8274	13.0338	6.13988	7.10611	4.09598	5.60666	10.7924	5.94598	5.06653	6.91988	5.67714	6.41871	2.96013	5.73686	4.95162	7.0935	5.36245	7.96301	8.62863	10.861	5.99748	5.69961	5.46499	4.42394
181T	6.82409	16.185	5.10789	5.41377	6.12134	7.03832	5.81678	5.07426	6.74137	8.61739	-11.0066	11.6432	6.54114	7.53083	5.75543	9.79406	2.64129	3.85085	5.29892	8.9194	8.7922	8.92075	3.43143	3.29076	5.05753	6.46902	8.36615	5.67598	6.72404	7.4391	3.62951	8.78207	4.26356	7.44259	6.86737	9.16309	6.2118	2.78182	4.37102	7.43752	7.47831	4.75723	6.26865	7.55878	8.23299	4.91385	6.061	6.73849	6.73469
183N	5.55386	14.8638	5.72157	7.42164	7.14323	6.48976	6.17782	5.75528	8.1498	7.668	-10.1076	10.805	7.52306	9.02924	6.62579	9.02005	7.6163	4.60022	6.29304	9.69029	13.478	6.7845	4.05496	3.24106	2.94527	3.07119	13.6786	5.61434	7.71266	4.60899	5.41511	9.8317	5.84521	5.87805	7.41562	7.65181	6.09559	3.35623	5.74756	5.91396	7.31506	5.68123	7.48936	8.90038	12.0414	6.38803	6.05775	6.79374	4.93612
183T	4.8721	14.53	4.97235	4.4346	5.29401	5.52384	4.0376	4.59285	6.52799	6.55834	-12.3236	6.19868	5.6928	6.86574	5.19375	10.127	1.73929	2.3216	3.83232	8.24561	6.54821	9.5266	2.49459	3.26335	3.87052	5.67033	5.75049	4.13597	5.60032	7.102	2.75387	8.02336	2.5702	6.48997	6.7091	6.13015	5.36558	2.30792	4.17837	1.90973	4.72838	2.88068	5.40843	6.47006	8.11438	2.83338	4.19796	4.92211	4.43062
213N	7.21399	17.1209	7.10926	8.38004	9.34434	7.44033	7.65425	6.7129	9.08596	7.08616	-9.76423	12.0067	8.90793	10.2444	7.42044	10.5425	10.4099	5.85016	7.16382	10.3686	12.9133	7.06379	4.55801	3.77131	4.18753	4.58982	14.3288	6.42996	8.82659	4.67398	7.14543	11.3214	6.57462	6.76976	8.82244	9.20786	7.79386	3.62679	7.20999	7.49537	8.37191	6.55747	8.69158	10.5141	14.2491	6.38926	7.62853	7.76564	5.62411
213T	4.22751	14.838	5.11785	5.38086	7.04004	6.01292	4.5747	4.52266	7.66678	7.42334	-11.4063	7.99965	6.92164	7.69479	5.61349	8.66123	3.20857	3.83941	5.1147	9.03457	9.35225	6.77175	3.21357	3.47355	4.12234	5.35433	12.0957	4.68625	6.71437	6.30252	2.72577	9.17231	2.71408	6.63022	6.62686	7.86993	5.3257	3.5407	5.23558	3.79534	5.51767	4.4081	6.63442	8.39311	9.8974	3.47392	5.11629	6.37532	5.0752
26N	5.8465	16.1399	4.89489	5.94323	7.02938	5.24694	4.45393	4.0323	6.26579	7.56797	-12.4561	10.1306	6.42109	8.02246	5.06222	7.0079	5.98583	3.94168	5.1215	6.86123	15.1399	9.83477	2.81305	2.66036	1.0977	1.51841	1.10072	4.90799	6.68063	2.76823	4.97257	11.6011	3.74163	4.81276	6.42745	9.45091	5.61387	3.35843	4.02608	4.02394	7.35514	4.5092	6.31334	6.285	7.47652	5.73173	4.95378	5.71904	4.54002
27N	6.571	16.1112	6.11416	7.79629	7.28998	6.29242	6.85822	6.57199	8.39692	7.39022	-10.3339	11.2986	7.65258	8.97991	6.55786	10.0981	7.06809	5.07561	6.43204	9.87484	14.3548	6.86356	3.85259	3.53157	3.5299	3.7303	15.1112	6.52263	7.37389	4.56926	6.13254	10.7576	6.35138	6.46393	7.56623	7.91695	6.80058	3.57582	6.28782	5.85686	7.90818	6.21594	7.97192	9.6053	12.5782	6.51581	6.56798	7.14317	5.41905
2N	4.62731	12.6889	1.68733	3.80225	4.01523	4.26015	5.0138	4.14477	6.3941	7.57011	-10.8935	6.85442	5.79209	5.92696	4.45233	7.58981	2.97834	1.49383	5.29786	4.78173	9.26701	9.09837	3.46432	1.80088	1.85732	2.33175	7.90045	4.48491	5.21517	2.71154	3.00441	11.6889	3.21825	4.70416	6.6673	3.18793	5.18563	1.90318	3.91923	1.81859	5.48951	3.57871	6.38157	6.66634	8.48915	4.56348	3.89564	2.92443	2.19775
311T	7.95183	17.7242	7.06249	8.65183	9.2979	8.16971	8.26355	6.88079	10.0327	10.0675	-8.26781	13.8333	9.21224	10.5343	7.49359	10.0725	7.78319	6.39951	7.01929	9.51274	16.7242	6.38865	4.51554	4.53273	4.63138	5.36263	12.5149	7.0952	9.56189	5.03804	8.00325	11.5816	7.21705	7.741	9.41205	10.6534	8.62293	4.25984	7.44791	7.39017	8.49905	6.38675	8.87416	10.3713	12.5066	7.21917	7.69272	8.7381	7.17364
319N	6.7653	13.1274	2.13546	4.63103	4.55938	5.08195	5.04167	4.76271	7.5753	5.50168	-10.8852	8.14744	6.157	8.3123	5.75171	8.78404	2.08603	1.95013	6.629	8.61701	7.89979	12.1274	2.85227	2.29996	4.96355	6.94613	7.19925	6.02463	5.47182	6.49595	4.44225	9.52009	3.89599	6.90682	6.78852	4.22505	5.02762	2.46459	5.07057	3.79876	5.0747	3.82356	5.02007	7.03547	7.54267	5.00956	4.43032	4.42645	2.31464
335N	8.70981	15.3829	3.94592	9.4121	8.53815	6.98717	9.33111	8.30161	10.4264	9.98375	-9.64412	14.0532	8.87991	10.2479	8.08747	11.2778	11.1501	6.33198	8.56121	11.4836	14.3829	7.08812	4.56182	5.07295	5.1785	5.50424	8.73754	8.03902	9.66267	4.7851	9.4992	12.0028	8.46797	7.92349	9.02893	5.85889	8.5738	4.52331	8.38807	7.82362	8.1272	6.4541	9.55512	10.9168	14.3346	7.31982	6.83369	5.72748	5.34844
335T	8.76634	16.0837	5.20516	5.91116	5.62427	6.20108	6.7102	5.69214	9.52449	7.50261	-9.97774	13.0824	7.59324	8.75577	4.07337	12.9217	5.90403	4.87397	6.89739	10.185	8.66597	13.9875	4.98668	4.92682	5.75764	9.76955	7.068	5.40448	7.64306	11.1532	5.39391	9.80001	5.16181	7.5515	8.19608	6.82896	5.52775	4.0521	5.57148	5.20912	6.3061	4.79323	7.67715	7.98741	8.24961	5.95129	7.61919	5.63039	6.16047
350N	5.29854	15.4032	-0.0950088	4.96453	4.54182	2.67493	5.5548	6.23754	6.76151	8.55577	-11.7513	10.358	5.4562	5.6451	4.50863	6.49761	8.65964	1.64746	5.24639	8.99655	11.6629	8.46978	3.17954	2.58149	1.36166	2.17882	14.4032	4.82899	4.9504	3.07408	4.45102	10.7386	4.42079	4.07409	5.84542	2.01781	5.56835	2.67287	4.68546	2.92074	4.66632	3.58241	6.41403	7.99616	12.7916	3.91066	3.46358	1.50299	1.50617
350T	7.71572	14.8065	3.14858	5.68904	6.1284	6.30174	6.4814	5.714	8.5856	7.09741	-11.1435	13.8065	7.23672	7.61491	4.38476	11.4625	4.2468	4.08779	5.52278	8.62423	10.2624	10.4564	5.1385	3.27248	5.12045	6.12205	9.04478	5.44932	6.78739	9.23656	4.94325	8.62373	5.21196	7.13315	7.56045	5.00957	6.77555	3.58245	5.61839	3.83201	6.39851	6.15151	5.77526	7.4939	7.81595	4.72282	5.94705	4.23948	3.9844
363N	5.51584	12.904	2.53562	4.51299	5.14418	3.71791	4.51896	4.38452	6.12894	7.86536	-12.2621	8.55175	5.54108	7.97639	4.48405	7.43895	5.12836	2.92027	5.5638	7.15774	11.904	8.39382	3.1857	1.82707	0.342865	1.13106	4.23321	4.53045	5.1784	1.59894	4.03738	10.5512	3.51475	4.44156	5.5976	3.50028	5.25677	1.98101	4.1606	2.70024	5.1415	3.46595	6.02907	6.69128	7.35079	4.37265	3.60159	2.95553	1.78984
363T	7.64568	17.2417	3.36969	6.24184	6.717	7.1791	6.00784	5.16598	8.70094	5.80483	-10.904	14.0605	7.55077	8.23441	5.93755	11.9018	5.8694	5.0596	5.7058	8.79673	9.0882	13.1687	3.83751	4.18085	5.7828	7.78859	10.9556	5.39468	8.52497	9.97566	4.72443	10.8715	4.12374	7.50541	8.87957	9.23238	6.47689	5.23172	5.75635	5.91967	7.08592	5.19757	7.07725	8.55684	7.0485	6.28894	6.33419	6.40311	7.3893
43N	4.72116	12.4638	4.41926	5.4437	6.082	4.30742	4.42646	4.55446	6.60218	6.50214	-11.8031	9.23091	5.80195	7.15976	4.90029	6.39161	4.07274	3.048	5.16449	7.41585	10.0346	8.53421	3.71411	2.55846	1.20932	1.4075	7.86241	4.08518	5.87131	3.19099	4.13821	10.5708	3.5419	4.84913	6.1061	6.79543	5.19215	2.75158	4.25031	2.83408	5.4715	4.6031	6.54411	7.31221	8.65375	4.31423	4.47553	5.25094	4.06939
43T	6.27163	16.5566	5.02983	5.19615	7.3777	6.46505	4.87994	3.76235	7.90572	6.23096	-11.0394	12.1844	6.48498	7.01659	5.81505	9.22519	3.37004	3.15667	4.83665	7.70403	7.93118	9.0945	3.00925	3.33965	5.40981	6.1684	9.884	4.13595	6.96985	7.32804	4.31239	9.42388	3.29592	7.65019	6.87969	8.6121	6.56382	3.04264	4.82088	3.55648	5.86415	4.06293	6.29017	7.99025	9.29048	5.04182	4.68816	7.12714	6.3231
448N	5.98043	16.0774	4.46391	7.54009	8.2557	6.24102	6.52753	5.87202	7.7713	8.78641	-9.61841	13.4847	8.20574	9.49652	6.38178	8.98361	7.62366	4.76469	6.91646	8.40987	14.9959	6.8862	5.15192	3.73116	2.90587	3.5786	3.99587	5.93252	7.73617	3.93118	6.67877	10.3198	6.06133	5.77016	7.32668	8.3849	7.28262	3.1805	5.87855	5.18896	7.57284	5.91447	7.61775	8.89197	9.47872	6.37078	6.6749	7.25237	5.96468
448T	4.90293	9.71593	4.64462	4.49475	4.91189	5.95156	4.60715	3.81939	6.68864	5.24776	-12.0128	9.88536	5.79408	6.42416	5.00178	11.1657	3.1631	2.83734	3.77343	4.89293	8.93488	9.7436	3.50003	2.67708	4.76698	6.9747	5.29818	2.48117	5.41475	8.28906	2.75454	7.02789	1.89655	7.93317	6.11598	6.92634	4.80923	2.2592	3.19489	1.78511	4.14054	3.66572	5.49512	7.02663	5.5848	5.09779	4.60331	5.83933	6.09061
471T	5.72091	13.2718	3.00023	4.38374	5.71503	5.89721	4.58542	3.84581	8.42234	5.44053	-11.6274	9.97738	6.49016	7.43139	5.53738	10.6713	3.33175	3.35717	5.31021	8.77456	7.76909	11.7344	3.02972	3.14382	4.91707	7.14939	5.55485	4.26567	6.58773	8.64279	3.39594	6.66814	3.52468	6.93901	7.13408	5.47756	4.93477	3.35603	5.1679	2.66436	5.53358	4.28853	6.02973	7.32153	8.37088	4.65004	5.17579	5.2423	5.04172
472N	5.50025	10.8433	-2.36427	7.00425	5.39895	3.35496	5.31501	6.29953	5.55556	6.71633	-12.5916	8.72331	6.08694	6.30497	3.81806	5.40734	3.14164	-0.834808	5.42501	7.69301	10.8433	8.63665	3.24388	0.197941	1.6989	-0.0215378	7.63553	4.63812	4.19872	1.88046	3.87942	9.72646	4.07496	4.33201	5.82634	-1.98105	5.28506	1.38121	4.81789	4.60765	7.74026	3.36576	6.5822	8.44213	10.8433	5.54117	3.11708	-2.22154	-2.12084
472T	7.29658	16.273	2.70604	6.58543	7.22009	7.75716	6.90967	5.64186	8.36318	8.60962	-9.82276	11.5844	7.81366	8.30614	5.73912	12.1925	8.0387	4.61546	7.43172	11.0597	12.1328	12.7816	4.35294	4.47049	5.33455	9.94178	11.1165	6.61695	8.25808	6.98856	6.00334	10.7663	5.54795	10.0389	8.37987	6.1386	8.06655	4.61381	5.28255	4.47583	8.683	5.25178	7.06482	9.28192	10.6092	6.34523	5.41095	6.78048	7.08183
473N	7.44352	17.4784	7.6363	8.92176	9.66145	7.46826	7.67135	7.12862	9.35022	8.72349	-7.43652	13.4491	8.87365	10.6727	7.66778	10.3711	8.85804	5.96778	7.68785	10.4502	14.05	7.32076	5.01485	4.04967	4.07008	4.49692	10.9741	6.95035	9.30814	3.81209	7.91962	11.6064	7.18555	7.07066	8.31956	9.35348	7.9692	3.70768	7.55603	7.18435	7.79622	6.68617	9.08963	11.1911	11.2167	7.66439	7.755	8.77864	6.37022
473T	6.17186	12.9703	4.71104	3.45149	5.48292	4.23986	3.27464	3.22606	6.40891	5.1222	-13.0967	9.6501	5.81609	5.86583	4.94382	8.16201	4.65266	2.71692	5.25924	6.755	6.14193	8.52885	3.07877	3.10479	3.07714	3.43598	8.30198	3.63495	5.93468	5.98138	3.77654	6.09719	3.56614	6.12776	5.77649	6.15531	5.16709	2.18516	4.27405	2.87547	4.58839	3.25511	5.84092	5.20631	7.45543	4.09173	3.64901	5.08357	3.32941
47N	3.72997	11.8059	2.03021	4.13031	4.22403	2.767	4.60559	3.6221	6.41489	9.04992	-12.6672	9.74345	5.19792	6.56269	3.55018	6.41021	8.39088	1.56745	4.9913	7.1703	10.6574	6.2212	3.18695	2.40281	0.66806	1.72658	8.64607	3.6299	4.74141	2.81071	3.63614	9.47274	4.37704	4.22126	4.87763	1.96632	4.94383	2.44035	4.10668	2.87185	4.5648	3.49439	5.6604	6.13921	10.4402	3.78702	3.03754	1.23167	1.18965
47T	6.85901	15.1182	6.06654	5.97501	6.23689	6.59727	6.11684	4.94869	9.20466	8.33355	-10.6622	16.1182	6.77822	8.16661	6.05165	12.2491	4.90507	4.43046	5.96062	8.27353	10.1876	11.366	4.28334	4.41859	6.1744	8.09583	9.41538	5.44179	7.34414	9.86094	5.08739	10.1941	5.71988	8.57908	8.3908	8.50266	7.23994	3.48998	6.09011	4.03405	8.55142	5.17933	6.75676	8.3155	8.12248	6.26527	6.61203	6.88622	6.97718
59N	8.29824	18.162	7.04347	10.8967	10.7353	8.5576	9.98625	7.96055	10.22	10.0323	-7.31474	14.8148	10.3076	11.937	8.45796	12.2032	11.8585	6.99539	8.63441	10.7938	16.6315	7.92411	5.35514	5.03079	5.13371	5.64362	15.9532	8.21924	10.7153	4.51968	9.86744	12.3977	9.58978	7.54509	10.1415	7.66244	11.3107	4.04433	8.23576	9.8991	9.93136	7.01353	10.0948	12.5753	14.8813	7.87749	8.41828	6.76552	6.20454
59T	6.08998	16.5262	4.43068	5.67134	6.452	7.22715	5.55243	5.19498	8.98768	9.36825	-11.0961	15.1227	7.74719	8.72241	4.81042	12.0633	4.8799	3.98538	5.56464	9.47486	10.1066	13.3827	4.87826	4.16867	5.20896	8.17909	6.11913	4.93489	7.60314	12.1335	5.17199	10.2812	5.02641	7.06592	8.50606	7.65188	6.1763	4.16769	5.57534	5.58716	7.19817	5.42141	6.77925	8.30851	10.5205	6.1321	6.90234	6.43368	7.33693
60N	7.14185	16.144	4.89307	7.33721	8.11009	6.24879	6.56801	5.71187	8.19838	7.5488	-10.674	12.4065	7.6567	9.41284	6.14229	9.15623	8.0135	4.71747	6.379	9.16313	12.0541	6.59008	3.47225	3.21236	3.10095	3.32422	13.3225	5.95386	7.80101	4.98475	6.11093	11.0019	5.7437	5.78319	7.59608	5.91821	6.97144	3.36521	6.42035	5.84404	6.71186	5.88642	7.93539	9.41175	12.653	6.22109	6.47149	5.60871	4.26449
60T	6.93023	13.4615	3.08008	3.93846	6.34786	5.29251	4.52839	4.40513	7.70662	6.32656	-12.3966	10.3274	6.13069	7.67963	4.9527	9.18694	3.59919	3.39848	4.90911	7.3809	9.86538	12.1506	3.67463	3.5029	5.12374	5.79767	3.08482	4.86046	6.42988	8.84926	4.67196	9.1132	3.54221	6.80148	6.72651	4.11773	6.03617	3.68224	5.16654	2.917	5.73137	4.12262	6.62991	7.15723	8.65528	5.00508	5.18516	4.26704	3.51965
61N	5.17748	13.9263	5.02351	6.11583	7.17539	5.14679	5.55479	4.72607	6.88579	7.29687	-11.3366	9.60368	6.77966	8.57592	5.07468	8.31339	6.70448	3.62407	6.46344	8.35469	11.8564	7.50587	4.21839	2.48229	1.16958	1.88945	6.99648	4.83492	6.38072	1.91682	5.04757	12.2802	5.05634	5.52185	5.88372	9.65923	5.93148	2.9876	4.97132	2.63652	6.30511	4.43439	7.03494	7.51084	9.06769	5.3236	4.59216	6.6896	4.83268
61T	4.76976	15.2045	4.99258	5.6446	6.87175	5.71805	5.88708	4.37241	7.57341	8.50853	-10.4539	11.3697	7.36346	8.71062	4.35837	8.37321	5.54009	3.50502	5.84396	8.36514	12.951	10.1417	3.38537	3.22102	2.26579	2.88201	7.09182	5.17204	6.51989	2.86349	5.54712	10.5287	4.90544	6.19497	6.94575	6.91692	6.32937	2.82026	5.27794	3.86682	6.54706	3.9596	6.90915	7.06257	9.73874	1.65329	5.43949	6.21687	4.87955
69N	7.79479	15.8091	7.59314	8.59702	9.75117	7.4192	7.42711	6.53893	8.5371	9.02939	-9.86973	12.6931	8.91103	9.86113	7.89159	9.97928	9.13285	5.51176	7.05311	9.93871	13.9756	6.08314	4.27262	3.31918	4.03287	3.96013	10.7494	6.65359	8.7865	3.8094	7.78691	9.91374	7.75492	7.03898	7.95494	10.5169	8.4351	3.28926	7.12133	6.41641	8.36212	5.83338	8.36461	9.92941	10.6345	6.09494	7.06811	8.82824	5.76662
69T	6.03246	16.7343	4.91893	4.10836	6.65878	6.80079	4.31132	4.14082	7.05182	6.53516	-11.0542	10.4182	6.92403	6.70742	5.59819	10.68	3.96561	3.05616	5.03851	8.67691	9.14144	9.2806	2.8912	3.84575	5.48001	8.03602	9.98251	4.73921	6.8453	7.89474	4.2821	9.09793	3.58744	8.56049	6.732	7.90532	5.52057	3.09093	5.19052	3.72485	5.85287	3.44067	6.81871	7.86001	8.62197	3.50442	5.50812	6.80393	6.41094
85N	4.37022	12.5733	2.84929	5.20462	6.07826	4.02497	3.84824	3.64029	5.53192	5.71362	-13.2851	9.76642	4.79144	7.01603	4.56893	5.6472	4.34795	2.99811	4.55961	7.17665	11.5733	8.18108	1.91461	1.77239	0.509138	0.642504	4.73816	3.89085	5.51537	1.83717	3.62994	10.3814	3.20104	4.56493	5.0437	6.56915	4.97746	2.66358	4.37696	2.82257	5.58377	3.65973	5.71058	5.5708	6.57705	4.63507	2.95453	4.71673	2.8213
85T	6.23421	12.5622	3.24611	4.10483	4.46591	4.41949	4.89297	3.65237	7.17664	8.02605	-8.99051	8.83844	6.00498	7.56064	4.99323	9.37575	2.00756	2.56341	5.17288	7.23612	7.66127	8.18023	2.63336	3.41057	3.26128	4.32009	11.0454	4.08177	5.48234	5.66108	2.82226	8.91148	3.24408	5.65802	6.14046	4.59143	4.43476	1.9923	4.31906	2.42752	4.68379	3.09521	6.4752	6.59784	7.45497	4.24773	3.26822	4.14108	2.78059
93T	5.73009	13.9118	2.68486	6.88386	7.23974	5.81985	5.29132	4.41984	6.90896	7.49972	-12.0564	10.7051	6.84515	8.07045	5.16403	7.85727	4.88585	3.92359	5.85294	8.30048	10.9352	6.78726	4.07859	3.20848	2.17788	3.01649	10.1273	5.06235	7.33226	3.85252	5.22838	10.4483	5.44737	5.41245	7.21459	5.9541	6.19196	3.2468	5.18043	5.01319	6.93832	5.40582	6.67959	6.76789	9.38183	5.45184	5.42959	5.12379	4.36912
P10GN10	6.51209	9.53199	2.18984	7.50736	5.75028	5.11451	6.99641	6.57079	7.27049	6.54112	-11.2824	9.54293	6.23152	8.34027	5.2682	9.23312	7.16763	2.64781	5.24031	8.30659	12.147	5.93181	2.7453	2.78045	3.35318	2.66749	8.84897	5.84055	6.77988	2.86005	6.76546	10.8428	5.8542	5.47138	6.37484	2.57952	6.55878	2.11987	5.92652	5.76665	7.32618	4.9021	7.84391	8.82209	12.1449	5.59145	4.69061	2.39544	1.88886
P10GT38	7.48995	13.8524	4.11905	8.23491	6.69225	5.67765	6.31407	5.73839	8.11581	8.7828	-12.6504	12.1504	6.22368	8.94121	6.86384	6.26969	8.73013	4.65245	5.01643	6.0773	13.8524	5.62317	2.83859	2.93941	2.79312	3.90702	10.139	5.69897	7.23988	2.50341	7.64032	9.88875	6.38898	5.72157	6.4888	5.95404	7.51531	1.82257	6.02625	5.84284	4.87995	4.07761	7.01312	9.11857	11.1734	5.62485	5.08325	5.35559	2.97498
P11GN11	4.68258	8.64925	-5.69641	5.14211	5.77454	1.71443	8.64925	7.29877	5.29762	4.14082	-13.6931	8.64925	3.46018	4.7831	4.44971	6.55238	4.6168	-3.97424	7.53037	8.64925	8.64925	5.76283	4.97861	2.74263	1.40613	0.0166016	3.19072	6.06964	6.7463	2.68665	5.16236	5.75166	2.23045	6.0463	3.83068	-4.01424	2.10634	3.87831	3.78664	3.47626	6.65196	4.3229	6.64331	6.24389	8.64925	5.79435	3.7202	-4.37241	-5.05086
P11GT11	3.69368	10.2448	-1.92058	1.88501	2.5206	2.50022	6.2029	4.58551	3.74682	5.73564	-15.3059	2.90438	1.50882	5.78222	1.31869	5.89029	-0.299454	0.385521	3.04027	3.94299	3.75233	5.39166	2.13869	1.39567	3.32318	0.0139961	3.09613	0.309004	3.2295	2.29393	1.72976	7.51632	0.69796	5.56145	1.80925	-0.388199	1.56537	0.450268	1.2681	-0.858692	2.77215	1.78878	3.90266	4.57502	10.2448	3.33372	0.528206	-0.200047	-1.15757
P12GN12	3.26663	7.8939	-5.08294	2.52724	0.694748	-0.770901	4.19181	3.72733	3.07597	5.84076	-15.6784	3.90405	0.774542	2.27093	0.143618	4.26297	2.7674	-4.92516	4.22903	7.8939	7.8939	5.50521	-0.275742	0.333775	-0.0524979	-1.06807	1.1889	2.3457	2.28516	0.203636	2.75792	4.93562	0.66634	2.91886	2.04711	-4.68362	0.738106	0.774179	2.76151	0.661629	3.00014	1.7562	3.3962	4.35683	7.8939	1.11966	1.18374	-4.83926	-4.90056
P12GT77	4.08487	7.79148	2.25633	2.11126	2.31053	1.86375	4.1217	1.1989	4.08883	6.27378	-13.5937	4.43905	2.71787	4.4673	3.30852	6.16676	2.37928	-0.0315342	4.59229	8.13018	6.85739	9.13018	0.925961	1.10351	3.96816	3.93095	3.73856	0.974766	1.7697	3.42097	-0.340263	5.83365	1.09921	4.49213	2.41796	3.2922	1.4864	-0.472412	1.28859	0.283899	2.20819	1.5114	5.4873	5.87701	5.03878	2.12505	1.63157	3.01035	1.09634
P13GN13	8.27787	15.7943	6.46738	9.93667	9.10048	7.60815	8.9746	7.98166	10.0455	7.73849	-10.2659	12.7133	9.04157	10.9514	8.10255	11.868	10.3344	6.91845	6.99419	9.40952	13.7439	6.01169	4.40727	4.52743	4.78858	4.94898	14.1195	6.40683	9.80663	3.99744	9.55185	11.7673	8.38433	6.97517	8.02328	9.21882	9.398	3.71238	7.91727	8.51596	9.19105	6.38824	9.70494	11.0896	14.7943	8.20484	7.26936	7.98026	5.36593
P13GT33	8.18142	16.0665	3.45421	5.84498	6.85982	7.10182	5.19798	4.753	6.71371	7.22356	-10.7797	14.6705	7.72554	8.13938	6.54148	14.0859	4.93781	3.56855	5.75823	6.30684	9.23407	11.3326	4.42094	4.31886	6.62512	10.1669	6.596	5.14642	8.53189	10.725	5.49177	9.66789	4.28904	8.04857	8.78526	8.42338	6.6344	3.14149	5.40311	5.0865	6.47159	5.42903	6.74538	6.12965	10.7946	6.05863	6.068	6.55222	7.35615
P14GN19	5.60724	12.3041	-2.62679	4.61747	4.54394	2.49101	6.00096	5.53463	5.51785	6.96472	-12.8746	7.17599	3.65142	7.2802	3.28102	6.86002	6.44301	-0.947968	4.50086	12.3041	4.25438	6.11694	2.46953	1.37716	1.64514	0.694668	6.66385	3.64631	4.87504	0.880783	5.09944	12.3041	3.91758	5.27087	3.71049	-2.48286	3.86614	1.82417	3.55346	2.55154	6.40363	2.84931	6.70879	6.38023	12.3041	4.28685	4.46881	-3.03472	-3.04072
P14GT14	6.47483	14.8631	4.93131	5.46431	5.70419	7.38346	7.13641	6.31127	9.14787	8.67452	-10.7526	13.4808	7.56448	9.29571	5.24897	13.742	3.72506	4.48592	5.73618	9.24799	9.58492	12.0567	3.95908	3.78535	5.76539	7.29136	13.5868	5.70491	7.22929	8.62602	5.54525	9.65726	3.99709	8.79842	9.47555	7.12167	6.51904	3.22218	5.01582	4.50558	7.67027	3.56483	6.76227	8.41032	9.47316	5.37688	6.63288	6.357	6.5371
P15GN23	8.87321	14.7435	7.18699	8.95573	7.92515	6.78258	7.97497	6.96086	8.02436	7.71035	-9.93964	11.9208	7.93555	9.69806	7.61287	9.73298	7.90327	5.03625	5.59419	8.17726	14.2968	5.64268	2.93307	3.12291	3.52686	3.63818	11.8935	6.47655	8.63303	2.86078	8.83574	8.29598	6.74117	5.78383	7.07184	7.93192	8.33247	1.83009	6.21727	7.42334	8.5002	5.53307	8.58941	10.2309	11.6446	6.63143	6.97681	7.62139	4.70539
P15GT15	4.70911	14.622	3.2019	4.23432	4.86407	5.73851	4.91421	3.2922	5.97783	7.25732	-12.539	8.93254	5.22149	6.03607	3.06223	11.5561	1.59604	1.93542	3.5606	7.34073	7.19929	11.2658	2.18419	2.45322	4.51824	7.2059	8.45999	3.42685	4.99145	6.77948	3.00352	6.94463	2.276	7.37322	6.19529	4.05656	4.38662	1.14349	2.8791	1.9716	4.82414	1.6729	5.96012	6.54664	6.83352	3.067	4.56812	4.33375	4.36463
P16GN40	8.36166	12.953	-1.89586	7.82163	9.34269	6.70017	9.23386	9.142	8.16496	9.66394	-10.1148	12.953	7.88228	12.953	7.81367	10.8924	9.30423	0.435308	7.75456	9.09916	12.953	8.26588	7.21128	6.17327	3.59952	4.51834	7.32291	6.74514	11.953	5.58129	9.64069	12.953	8.03853	7.65091	8.02931	-0.858578	7.62225	6.3997	6.25057	8.72437	10.0046	7.65902	9.45692	11.7564	12.953	8.90015	8.24631	-0.494217	-0.516491
P16GT16	9.34646	14.4116	-2.17852	7.58442	9.61031	7.40913	11.4714	14.2661	10.9306	10.4823	-10.4049	10.678	7.15728	9.60815	9.4321	13.1981	6.84961	0.876839	10.1241	15.4116	15.4116	11.7686	8.36156	8.44739	15.4116	8.14483	7.6783	8.62635	9.50655	11.1174	9.06221	12.5145	7.19038	10.7792	9.31352	0.0299568	7.57435	8.03984	9.22699	5.38284	10.4781	8.04976	10.3831	9.89949	15.4116	8.97714	8.96098	0.121716	-0.349361
P17GN17	5.47969	15.1533	3.50405	8.16821	7.89259	6.29445	7.42291	7.15605	7.89475	7.42089	-10.6796	11.3765	7.68966	7.89962	6.68774	9.40941	7.52739	3.82163	6.22558	8.85131	12.4177	7.04168	2.12708	3.90242	3.40291	4.0576	8.02753	7.00266	8.55886	3.15318	7.39213	12.085	6.48322	6.18846	7.88791	5.05252	8.09033	2.96346	6.28577	6.4984	8.6883	5.84118	8.80823	7.76503	8.8748	6.89011	6.77483	4.68108	3.98211
P17GT25	5.01496	13.1277	3.04167	5.64552	5.3047	4.61212	5.31239	4.02986	7.01954	6.42145	-12.4966	10.0109	5.96005	7.89309	4.53854	6.66624	4.02462	4.28554	5.44439	7.00864	14.1277	9.03977	4.10014	3.133	1.19593	2.07649	5.66064	4.92916	6.15228	4.34124	4.74496	10.0379	3.05378	5.79531	6.4347	7.31842	4.40287	3.49575	4.50253	3.47522	6.78114	4.03479	6.53006	6.76195	5.67808	5.04597	3.64169	4.58583	3.68062
P18GN18	9.08764	15.8381	5.90932	9.70807	9.49601	8.46408	10.0935	8.51572	10.2404	6.5271	-9.04028	12.8464	9.62095	11.0667	8.45967	11.9009	10.1521	6.71244	6.92926	10.5384	14.8381	7.4346	4.77462	4.80342	4.71058	5.70453	12.9873	8.09372	9.73111	4.52293	9.18676	11.8865	9.10974	7.36752	8.78457	8.3794	9.60221	3.792	7.86396	8.83331	9.50067	6.84216	9.33398	11.7829	13.3124	8.03901	8.5942	7.40643	4.93595
P18GT44	6.56814	12.9575	2.43327	7.49439	6.61991	5.79049	7.34638	6.88148	8.40917	7.46116	-12.0494	9.99768	6.3685	8.3179	5.37218	9.17611	5.71538	3.61484	6.06239	7.00291	12.9575	5.20185	3.75897	3.03189	3.49194	4.32558	9.09536	6.5358	8.11407	3.87461	7.27444	9.05421	6.61573	6.67263	7.11579	3.4733	6.81418	1.62601	6.17588	6.24091	7.31289	5.1201	7.53197	8.77565	9.65692	6.12507	5.27473	2.90995	2.21251
P19GT54	8.58663	13.0082	-1.9163	7.34126	5.31759	3.80756	8.66062	7.8563	6.20662	8.65536	-11.1419	6.83835	6.37328	7.34628	5.41373	6.38713	5.31175	-0.292782	9.12243	12.0082	13.0082	7.28035	7.26685	4.27815	7.18184	6.41727	8.7072	4.36248	6.34622	6.60508	6.04006	8.88078	4.73111	7.98367	6.35857	-1.10244	4.5588	4.70132	6.22929	2.33181	7.11954	6.8392	7.62255	6.38467	8.43069	6.9701	3.9968	-0.649647	-1.19204
P1GN41	7.12417	15.3024	6.39252	7.81911	6.39882	6.0484	7.31627	6.30813	9.17306	7.56483	-10.436	12.1861	7.51236	9.65199	7.03604	9.21476	9.14912	5.82806	7.51738	10.3864	13.4409	6.93493	4.99602	4.75533	3.39408	3.26711	14.3024	6.66711	7.62245	4.42109	6.6998	10.3133	5.90028	6.43003	7.41418	8.29007	6.95084	3.38408	6.51548	5.15017	7.19109	5.75446	8.64555	8.51876	12.943	5.73473	6.10621	7.01046	4.75661
P1GT1	6.04192	8.59579	-0.560764	4.4463	4.53375	3.62961	4.21294	3.42331	5.9791	7.96118	-13.1475	7.88166	4.45754	6.4455	4.40546	8.88937	3.90961	1.34637	3.73952	6.18055	7.87479	8.96943	1.53493	2.00756	2.72995	3.48617	7.81108	3.52017	4.9364	4.51861	2.18795	8.59423	3.19127	6.12825	5.86348	0.191986	3.47649	1.41537	3.64974	2.42376	5.00255	2.92079	5.97881	6.16742	8.65909	3.42905	1.97421	0.607155	1.11113
P20GN20(1)	4.80918	9.54922	-0.0615902	4.60432	5.36969	1.66018	4.50361	5.87144	4.57371	6.47321	-15.4934	6.98552	3.81522	4.96141	3.7833	6.8846	4.31439	0.0721149	6.34984	9.54922	9.54922	6.5813	5.356	2.7325	1.17624	-0.256386	5.56259	6.23773	2.93006	0.242811	5.17381	9.54922	4.73383	5.43669	4.38439	0.200003	3.53646	3.63367	1.38684	3.01742	9.54922	3.28424	6.43255	4.25927	9.54922	5.82028	2.43055	-1.40903	-1.18359
P20GT60	7.21909	11.7328	2.47547	5.25595	4.68948	6.14165	5.47501	4.24438	6.98484	7.25696	-11.4131	10.7454	5.83127	5.55051	4.52975	11.9577	3.61454	2.23402	4.53284	6.30538	7.82499	12.583	2.20456	2.74613	5.97403	7.12921	4.99562	2.37188	5.08653	10.2965	2.94035	6.34146	3.12173	8.3585	6.65946	8.08079	4.8842	2.10118	2.92003	2.65648	4.57826	3.44085	7.13354	7.35034	5.61762	5.13875	4.41906	6.29464	5.93736
P21GN21	0.830814	6.5632	-1.90014	0.959419	0.409439	-0.95639	0.199341	0.567398	-0.681282	6.5632	-5.08768	6.5632	0.724804	0.196178	-0.910065	2.65683	-0.119369	-0.269997	4.13616	-9.87223	6.5632	1.97325	-1.2846	-1.82211	-1.8157	-2.33928	6.5632	0.785606	-0.385422	-3.68989	3.70441	6.5632	0.062851	1.01896	-0.165028	0.470291	-0.215942	-3.93866	0.00973511	0.70298	-0.349049	0.558697	2.12345	0.936432	6.5632	4.32783	0.252266	0.830196	-6.25591
P21GT21	5.1911	11.2913	-5.8699	2.48472	1.26759	0.433056	5.26614	4.77002	3.53802	6.22993	-15.1173	4.80084	1.65448	3.48947	1.38993	5.16781	0.673126	-2.00634	4.57022	4.87537	4.93715	5.87556	1.62167	0.937756	3.32229	0.736271	4.51473	0.209795	2.03949	3.34792	3.42753	5.71021	-0.0833378	4.26303	2.54976	-3.80633	1.09401	0.366209	1.3567	-0.365547	3.31238	1.74317	4.58624	5.07013	7.13565	3.23007	0.379276	-3.85601	-4.19873
P22GN22	4.43997	10.0746	4.20453	4.92366	1.59377	0.457907	5.72	5.45582	5.23907	7.27467	-15.9027	9.07457	3.39673	6.73511	2.67983	5.85438	4.98899	0.348967	5.90872	6.87117	10.0746	5.8874	2.43646	1.70249	1.90121	0.142271	7.51133	2.07224	4.09598	-0.52689	6.53994	6.77773	3.45915	3.34723	3.3384	-1.71149	4.95188	2.3771	3.65508	4.04839	4.73158	3.17112	6.54847	6.15391	10.0746	4.35933	1.29783	-1.20753	-1.96678
P22GT53	4.79272	8.41124	1.21584	4.30713	5.00162	5.07168	4.80226	5.48437	4.51299	6.32305	-12.0612	8.41124	3.4308	6.11798	6.01048	6.62928	1.01736	-0.0147934	4.47602	5.54109	8.41124	4.83686	3.5668	2.82855	4.43348	2.89921	6.68211	2.73318	5.85198	5.88119	5.00114	6.44172	1.53554	5.44962	4.64362	-0.0325108	4.50369	3.4319	1.86646	3.53389	5.56744	4.8139	5.59581	5.4953	8.41124	6.57908	2.11354	0.0133629	-0.999405
P23GN49	7.59201	15.504	5.45559	9.92633	8.95033	7.89803	9.87111	8.31115	9.50103	10.127	-9.17004	14.2579	9.27544	11.2243	8.96248	9.98302	10.1263	4.72547	6.68339	8.86849	15.504	5.97802	3.46643	4.01814	4.70141	5.37104	14.2176	7.01279	10.0433	3.89786	10.5362	10.5578	8.65812	8.03515	6.79314	6.89568	9.04917	2.82677	7.0197	9.29769	8.69636	5.99804	9.2875	12.3528	14.3961	6.93715	6.07863	5.72105	4.54345
P23GT26	4.07025	9.08658	1.46776	3.28965	2.45224	2.60306	4.57606	3.45791	5.16366	6.78868	-13.6109	5.6572	3.21206	5.20778	1.95976	9.66679	0.466923	0.975908	4.30966	7.03696	8.01263	10.5889	1.68501	1.53081	4.72514	3.99118	3.19637	2.14874	3.02284	5.09137	3.15018	7.24034	1.71795	5.45948	3.51036	2.44079	2.19953	1.07336	1.95542	0.954803	3.2839	2.72832	5.71729	5.2648	5.49786	3.05191	1.39551	2.25905	1.76373
P24GN27	6.977	15.0274	3.30084	7.43959	6.68115	5.58606	6.54852	5.73145	7.91452	7.58588	-12.0106	10.8559	7.32907	7.95056	6.36869	8.69974	6.3209	5.17482	6.5694	8.20339	14.0274	8.64281	4.64043	3.71163	1.60688	2.68097	8.8964	5.19251	7.00782	2.79456	6.09126	12.0877	4.82997	5.63892	7.37509	7.74504	6.77607	3.55579	5.38495	4.39807	8.30036	5.34108	7.75821	8.08171	8.68915	5.34422	5.60872	6.03666	4.23706
P24GT45	6.80623	12.1647	3.49579	6.07234	4.52078	5.72647	6.05899	5.7603	8.06733	8.0821	-10.5235	8.17961	5.93466	8.20171	4.90582	9.85334	3.08522	4.15895	5.60756	9.17839	12.2749	11.0097	4.37191	3.99329	4.77353	6.05024	10.4501	4.27563	5.90534	6.26593	4.6707	9.29874	3.57354	7.56252	6.40567	5.92719	5.54883	3.15516	4.69242	3.22482	6.45996	5.02009	8.01342	7.72508	6.97454	5.60499	5.07334	5.69002	4.94109
P25GN28	6.21955	13.6303	-0.415054	7.0654	5.33375	4.67825	6.51139	6.10707	6.7011	7.7308	-13.7194	13.6303	6.126	6.41278	6.64401	8.64677	6.75512	2.63385	5.03038	8.97895	6.79379	5.24097	2.35288	1.76826	2.47607	1.61581	7.27402	4.82479	6.07425	0.533316	6.17837	8.39038	5.17855	5.53114	5.32396	1.49498	5.60822	0.576681	4.12195	4.99269	6.48012	4.04353	7.46507	8.4491	9.65432	5.09789	4.19215	1.56241	0.0290432
P25GT46	4.43014	10.9388	-0.0549011	2.04359	2.77252	4.22018	4.64922	3.02968	4.01321	8.11537	-13.8122	3.21144	3.23768	4.41284	2.81829	9.7912	2.21372	-0.0173187	4.3627	6.20596	4.94444	9.72543	1.14532	0.739355	3.60656	4.06154	6.05083	1.12069	2.32876	5.095	1.28135	7.88197	1.46251	4.85074	4.15388	2.32001	3.68465	-0.677078	0.768364	0.867725	3.82036	1.21322	5.05764	6.28876	6.76657	2.51458	2.97538	2.30066	0.366272
P26GN29	5.10305	14.2095	3.34745	6.72613	6.36386	6.11446	6.6154	6.04268	8.35044	8.50382	-11.4797	10.143	7.40685	9.05086	6.48257	8.90019	7.1538	4.80454	6.03987	8.87896	11.5712	7.62568	4.23125	4.13051	2.91052	3.40453	13.2095	5.56509	7.21309	5.37254	5.48118	10.9574	5.10634	6.68239	7.40511	8.62135	6.43989	3.63367	5.5835	5.7198	7.30078	5.10554	7.65958	8.55422	12.2633	5.77249	5.43043	5.56493	5.09873
P26GT75	6.09148	16.3873	4.73378	6.89953	5.77791	6.91957	6.44395	6.21275	8.38374	9.18076	-11.1479	8.71167	7.16434	8.60917	6.56934	9.72381	3.80804	4.80761	5.81408	9.69401	11.4397	7.36916	4.59734	4.29123	4.42622	5.2024	7.99072	5.26223	7.34391	6.45637	5.05266	10.5111	4.39271	7.09228	8.00771	9.50707	6.68763	3.70889	5.67252	3.88551	7.2518	5.69042	7.66707	8.9798	8.47973	6.11916	6.73255	6.52257	5.83373
P27GN30	6.40542	12.2073	1.06839	5.80623	4.30459	3.09665	6.74128	5.49833	6.9092	6.50832	-12.9124	9.10309	4.63256	7.66422	4.25123	7.64902	7.25936	2.84489	5.42028	8.87902	8.55057	4.89792	2.06418	1.53752	2.4312	1.12511	10.8528	5.49194	6.08986	1.73971	7.12156	7.82617	4.84193	5.67419	4.51366	2.4342	5.01791	1.25996	4.49846	4.23714	6.07462	3.24359	7.38401	8.09597	12.2073	5.04481	3.25153	3.03623	1.31693
P27GT52	7.29122	11.2842	2.74108	4.13881	4.03271	5.07281	4.55356	3.88237	6.25649	7.648	-12.2421	6.0711	5.0427	5.82794	3.01529	8.36728	1.82026	1.80214	4.02456	8.07466	5.16627	7.19753	2.63169	2.28497	4.56757	5.09869	7.06029	4.85491	4.64895	6.17743	2.89801	7.8743	3.18239	7.10348	5.80054	6.06609	5.44668	0.967165	2.91488	2.70228	5.07076	2.31798	6.22583	6.10528	6.01678	3.7568	3.54138	5.8659	4.47801
P28GN66	3.63112	8.89553	-7.23042	3.93006	4.26558	2.6774	8.89553	4.75737	2.76812	4.93384	-13.8373	8.89553	4.07854	6.06526	1.47212	3.99756	5.54103	-5.50233	1.00352	8.89553	8.89553	8.89553	3.13359	2.92213	0.334059	1.29091	8.89553	2.56407	3.51052	1.60705	5.27484	8.89553	2.82525	3.74278	4.74291	-5.88239	3.68264	2.09983	2.6884	4.84361	5.36236	3.25681	2.40628	8.89553	8.89553	3.80184	3.00744	-6.16267	-5.93888
P28GT31	6.77309	13.5894	5.08525	6.54557	4.99184	7.34615	6.8444	5.5589	8.22901	9.10398	-11.626	9.69679	6.88722	7.71676	6.65611	10.9772	3.91982	4.31318	5.60781	9.2783	10.115	9.06051	3.66441	3.23925	5.48614	7.29226	8.05849	5.75141	6.40953	6.7271	4.24422	10.1474	4.78367	8.25911	7.35011	9.4195	6.51389	2.92698	4.58598	3.00019	6.89699	4.25438	6.08754	8.77951	10.494	4.37047	6.01474	7.1164	7.01422
P29GN39	8.59712	15.8406	5.11973	9.06466	7.00336	5.50935	8.56543	7.89257	9.78544	7.47437	-9.96227	10.0302	6.80789	10.4007	6.65353	11.3403	8.84455	4.37384	7.2725	9.18033	14.8406	7.14465	4.74176	4.49524	4.84577	3.87046	11.7171	6.80345	8.14167	3.46656	8.27472	11.0486	7.23472	7.7172	7.66422	4.39569	7.24895	3.86666	7.39057	6.74122	9.98421	6.53904	8.49591	10.8156	13.119	6.30203	5.44362	4.42442	3.68048
P29GT32	5.15558	13.2362	2.41923	5.79095	4.66809	4.57743	6.0194	4.7551	7.34402	8.54745	-12.9126	9.61351	5.15898	7.73242	4.06114	7.67417	4.20447	3.54067	5.13824	7.728	10.3732	4.7513	3.48521	2.72624	3.04711	3.19349	12.0809	4.19513	5.9398	3.07296	4.94872	9.09889	3.36276	5.58109	6.21037	4.37242	5.02107	1.34553	4.32129	4.18091	5.79941	4.35303	7.2732	7.45542	10.2589	4.58888	4.51063	4.4082	3.3432
P2GT37	5.93606	11.3672	1.12533	4.81794	5.21872	4.18082	6.73327	6.21441	5.96147	8.24697	-13.9048	11.3672	3.54189	8.34234	5.98926	7.70925	4.70064	2.93437	6.31074	9.20008	9.12046	11.3672	3.95805	3.01857	8.49662	1.03066	10.3672	3.6657	6.12292	2.88063	4.0131	6.69666	4.28971	9.39883	5.38303	1.8903	3.18621	3.71863	4.4853	1.47693	6.08694	3.43837	7.69905	6.88636	9.57574	6.02373	2.6706	2.05946	0.0153942
P30GN65	5.41188	1.67854	-4.9068	3.5448	3.29418	2.87536	3.96222	3.47744	3.1523	6.37736	-11.5973	-10.9699	6.12304	6.4922	1.78423	3.03326	2.97464	-3.52939	1.38783	6.36127	6.25253	6.95465	1.37842	0.194494	0.376118	-0.580736	4.81501	2.78154	0.554989	-0.292522	3.15457	6.13849	3.65035	5.8229	5.47171	-2.57396	4.15231	0.464073	2.62724	2.67919	5.76937	1.71593	3.86624	5.8376	5.92868	3.79771	-0.927092	-3.02422	-3.35904
P30GT34	5.27438	9.90442	-6.60108	4.40598	3.4033	1.74132	4.29681	7.0959	4.37538	9.90442	-14.51	9.90442	3.48663	7.19798	1.64344	9.90442	3.39604	-4.55803	4.40437	4.69536	9.90442	5.21816	4.18357	3.24738	1.98757	1.35351	7.39001	3.50406	6.43554	2.98669	4.29817	9.90442	3.34267	4.2308	4.37538	-5.33807	2.9852	1.91397	4.41435	1.64516	3.79799	3.69576	5.01717	4.4023	9.90442	4.29436	4.76291	-5.16453	-5.5633
P31GN73	6.33865	13.1365	1.41969	8.14642	6.03135	5.42207	7.02772	6.85414	7.58777	3.55585	-11.2263	10.7719	6.58551	7.03746	6.06727	8.87661	7.72254	4.26982	6.35412	9.47937	11.9181	6.44116	2.69998	2.49616	3.58582	2.48407	7.98931	5.82254	6.73255	2.99442	3.97192	8.8516	4.96926	5.33554	6.73083	1.38216	6.80745	2.00021	4.10981	6.67112	7.44663	4.8921	7.8162	6.3624	12.1365	5.98874	5.61449	3.05947	2.04629
P31GT35	6.1002	12.0631	3.44835	6.82809	6.32564	5.89981	6.38256	5.60211	8.5155	7.88295	-11.4418	10.8679	7.08914	9.83283	6.01673	9.68201	6.00517	4.77608	5.84857	8.92109	13.798	5.8303	4.09667	3.65434	2.80453	4.05178	14.0539	5.62097	8.05949	3.98884	7.10681	10.1331	5.40784	6.32464	7.20721	4.16051	8.3396	2.60334	5.55059	5.88171	7.26296	5.29823	8.01441	8.90495	12.9065	6.51105	6.01877	3.68827	2.62498
P32GT36	5.85429	11.6194	2.54076	5.0276	4.93262	5.98417	4.42452	3.24735	7.56248	6.27952	-12.5146	8.31467	5.75751	7.59919	3.8647	10.4659	1.50885	3.11942	4.25201	6.18846	10.6676	7.54546	2.19266	2.54951	4.55979	6.27811	13.0421	4.50667	6.33919	5.11541	2.54725	9.60748	2.51281	7.08865	5.83085	7.86736	4.90013	2.09914	3.68749	5.78152	4.16991	3.48279	6.06772	7.18458	11.1222	5.1104	5.35995	6.03891	5.42952
P33GN47	8.10353	17.6392	6.11472	9.55179	8.74991	7.98354	9.03059	7.73879	9.78344	7.70155	-9.2435	12.7476	9.43091	9.6874	7.77067	10.8743	8.97216	5.92362	7.47214	10.5028	14.4805	7.53289	4.87108	4.49578	5.01787	4.80827	14.4263	7.11804	9.47432	4.54318	8.39575	12.3995	7.70201	7.31689	8.75353	8.49277	8.80601	3.85385	7.48969	8.73098	10.0735	7.09404	9.64351	11.0644	14.533	6.90899	7.73061	7.4641	5.117
P33YANG_T	4.31534	10.0466	1.85	3.37074	3.22722	3.31338	4.98764	3.53898	6.58011	7.67208	-12.9839	5.38146	3.91799	6.54496	3.48004	7.93921	2.62757	1.44992	4.90502	8.49606	5.81843	8.90006	2.02555	1.17894	1.82543	2.55051	8.69813	2.8064	3.87893	5.49076	2.97096	7.10684	2.75661	5.09976	5.66427	2.6482	4.12724	0.62599	3.90008	1.50559	4.66989	2.4152	4.98117	6.7314	6.91048	3.6429	2.76701	2.88664	1.71238
P34GN50	4.7636	9.24614	-4.34119	5.87483	5.62299	4.18181	5.68107	5.63473	5.7786	6.11133	-12.2899	9.24614	5.53863	9.24614	5.00252	4.73531	4.14623	-2.95971	5.47344	5.06364	9.24614	6.185	4.63543	2.97705	1.39326	3.52257	9.24614	4.99828	6.41021	4.34897	6.34598	6.388	4.3789	6.24852	3.84522	-3.3984	7.26237	3.87865	3.58277	4.84618	5.94535	5.04086	6.29173	7.89235	9.24614	4.2045	4.30011	-3.46725	-3.26941
P34GT62	2.15477	7.23125	1.68486	2.78196	1.01077	2.47212	4.21967	3.74548	4.93999	6.40122	-13.3388	4.93448	3.40699	4.80296	0.823486	8.4603	0.552395	0.51506	4.55082	5.88043	6.38417	6.90867	2.12761	0.388962	4.76399	1.41143	3.6323	0.418751	1.89516	2.7547	0.989607	5.64252	0.805477	7.28485	2.96302	0.714275	0.775318	-0.444088	1.10161	-1.23817	3.13913	0.636349	4.00756	4.85015	4.57777	1.71013	0.638527	0.518833	-0.160955
P35GN72	5.49293	12.9799	3.72156	6.38845	5.59103	4.38338	4.55826	3.49584	6.05205	8.29073	-13.6158	10.6872	5.37061	7.35751	4.43116	7.78373	3.05119	3.60418	4.42508	6.90913	11.2811	6.98845	3.05169	2.46601	0.0967236	1.13358	6.48582	4.07007	5.94888	1.53395	4.50753	10.4777	4.2354	3.76528	5.04749	6.16427	5.51303	1.89796	3.77799	3.3935	7.4501	3.68786	6.09236	5.37297	9.07474	4.61335	4.02564	4.40234	2.88041
P35GT51	8.09353	11.8325	2.89075	7.85007	7.2471	4.90081	8.3711	6.45798	8.70957	10.4041	-11.951	11.8325	6.22028	10.0648	6.23754	7.79947	7.49757	4.67299	6.57788	10.4268	10.1062	5.2563	4.97036	4.48433	3.56105	3.06178	11.8325	4.96297	7.17601	3.38122	7.67995	9.25761	8.20622	6.24396	6.5289	3.78644	7.33006	2.8332	6.53422	6.56263	7.73107	4.62186	7.68913	8.53342	10.0341	6.48867	3.41554	3.69099	1.79044
P36GN56	7.98473	15.762	7.43775	9.20168	8.3976	7.42148	7.84154	6.59369	8.94302	8.93275	-9.93771	12.0406	9.02799	9.86793	7.50767	10.8247	9.47462	5.51998	6.52666	9.17926	13.6264	5.63959	3.55227	3.30829	4.3991	4.43291	12.4159	6.17506	9.00631	3.48126	7.97568	10.8789	7.21924	6.07449	8.2052	10.5032	8.56938	2.518	6.44114	7.94972	8.99291	6.21839	8.52146	10.1431	13.4173	7.62241	7.17491	9.00854	5.51311
P36GT69	2.2758	10.322	0.513098	1.82965	-0.0748081	2.08384	3.96877	3.34566	3.78538	6.86678	-13.7705	6.79264	1.87503	4.33874	2.2963	8.31967	0.458958	0.141064	3.53152	6.78005	8.24942	9.32202	0.749193	0.925316	4.33537	-0.221283	4.33945	0.680199	1.68186	3.49545	2.03656	6.10207	-0.161257	3.49372	2.65636	1.82255	0.766146	-0.143848	0.684906	-1.04464	1.93204	0.77845	4.42596	4.89415	7.6478	1.92413	-0.64682	1.08378	0.20895
P37GN57	7.60242	15.3419	5.95358	8.97733	7.63905	6.08195	7.90134	6.95385	8.62579	8.35085	-9.41122	10.88	7.87844	10.2248	6.88227	10.119	7.53509	5.58158	7.31239	10.0134	12.9487	6.35912	3.61405	3.39534	4.12008	3.59802	14.3419	6.43695	7.5482	4.06204	7.07337	10.919	7.1362	7.22094	7.46496	7.03342	7.71768	3.39309	7.14898	6.94269	8.24306	5.47353	8.79881	9.6795	13.5758	7.06084	5.21462	6.51273	4.39495
P37GT61	4.99933	10.5906	1.64261	3.33219	2.89293	2.28957	4.87052	3.59328	5.67477	7.87614	-13.5517	8.04482	3.58892	5.78057	2.55265	6.80141	1.974	1.50498	5.27199	6.2728	8.26369	9.5735	2.38285	0.972927	3.80751	3.09275	5.87885	2.5984	3.7086	4.4502	4.03007	8.03456	2.43084	4.42393	3.67031	3.02404	4.17423	1.42076	2.67426	2.10184	2.78583	2.78865	5.8565	6.26463	7.61869	3.0828	1.80545	2.84146	1.91951
P38GT76	5.87975	12.598	4.4572	4.37378	4.05833	5.14877	4.18369	3.774	6.83281	7.77592	-12.0528	6.87873	5.00319	7.13602	2.66224	9.79323	2.23965	2.46057	3.94286	6.73831	6.68668	11.5597	3.59955	2.18091	4.81049	5.43842	7.88106	3.8558	5.62349	7.64993	3.76716	10.4089	1.59255	6.61897	6.6419	6.72557	4.90028	2.36859	3.70141	5.1466	4.31406	3.54108	5.92405	7.66852	10.7161	5.04646	4.97039	6.19148	4.80779
P39GN64	3.11489	10.5377	0.55394	3.99424	3.74555	2.06747	4.326	3.11398	4.82527	6.1333	-13.4231	5.4594	3.97015	7.20346	1.29417	4.55188	1.96176	1.36541	4.27402	6.19939	7.31224	3.60671	1.69767	0.822338	-1.21146	0.0332413	8.96622	3.01307	4.01685	-0.724516	3.87424	9.53765	3.13202	4.18055	3.16272	0.546024	3.44712	0.00302315	2.86705	2.04042	5.58969	1.56825	5.08775	6.42707	6.96328	3.46307	1.09443	0.0313549	-1.1745
P39GT59	4.86433	13.2681	0.72365	4.0727	3.39364	2.99721	4.44935	3.48908	6.01106	7.9615	-12.6984	8.9427	4.12992	6.4721	4.25688	7.57626	2.72952	1.77129	4.62584	7.72667	8.38211	9.49496	2.50571	1.52582	2.93332	3.69827	8.64965	2.58051	4.21959	4.18561	2.93154	8.04647	3.3289	6.14789	4.75325	2.04737	3.73735	1.40947	3.42169	1.86457	5.23119	2.92743	6.58425	6.44523	7.90493	4.33708	2.4827	2.01253	1.17758
P3GN3	5.90685	9.93169	-3.15008	4.37347	4.32467	1.10962	5.87379	6.27045	6.74158	8.93169	-12.2024	7.81196	4.01311	6.23141	3.35414	6.89251	5.98996	-1.50256	6.68708	7.49283	9.93169	6.9237	4.31657	2.34513	1.04183	0.974669	7.72787	5.24936	5.64219	1.63441	6.85617	9.93169	3.78589	4.73722	4.45881	-2.20449	4.38244	3.13006	5.20384	3.55517	6.03073	3.44291	6.99741	7.26159	9.93169	4.75855	1.9696	-2.47152	-2.75923
P3GT43	3.67435	9.04613	-2.56459	3.03194	2.34413	0.820175	4.08695	4.1452	4.71104	8.04613	-13.28	6.82948	2.13682	4.43779	2.45723	4.57008	4.42261	0.41301	5.05349	6.10409	9.04613	7.79814	1.57443	2.29884	1.35553	-0.129005	9.04613	1.8269	3.3031	1.07669	2.7044	7.36935	0.659985	2.71154	3.1926	-1.00301	2.50628	1.4409	2.86118	1.11963	3.12078	1.87897	5.25206	5.7444	7.54868	1.78316	1.16136	-1.15352	-1.60397
P40GN78	5.9148	17.4135	6.85142	7.77922	7.15599	5.98082	7.16663	5.59236	8.33911	9.45323	-9.19686	11.1697	7.8379	9.27174	4.91976	9.81911	9.28809	5.71237	5.92815	9.38916	15.6957	6.28425	4.1131	3.97023	3.4498	3.63513	17.4135	5.94837	8.15902	3.35569	7.53566	10.5283	6.48198	6.05223	6.89381	9.22538	8.49526	2.5667	6.03587	6.61668	7.90555	5.42921	9.21714	8.91124	11.0521	6.50034	6.56011	8.17104	5.57419
P40GT67	3.29668	8.6257	3.30809	2.97748	1.74113	3.64822	4.97953	4.17948	6.34787	10.2781	-11.5575	7.13016	3.53584	5.89389	2.17011	10.2512	0.861919	1.00814	5.04944	8.35	6.04123	12.1791	2.49201	2.00799	4.91293	3.80978	7.06337	2.42786	3.09442	6.17229	3.044	7.63368	1.10773	6.90792	4.93675	4.60131	2.93005	1.17068	2.57028	1.30718	3.45262	1.62849	5.88886	5.76258	6.62601	3.61693	2.64285	4.47019	3.60865
P41GN74	2.30235	8.37594	1.71202	1.05524	-0.377867	-0.00042724	2.05528	0.539658	0.785576	2.08202	-3.5519	8.37594	1.28886	1.3248	0.467262	2.27496	2.35159	-1.4	3.63764	7.37594	2.83175	2.71049	-2.80065	-3.8552	-1.4563	-2.6033	4.07489	5.87931	1.27314	-4.46429	2.285	2.61966	0.869438	0.261894	-0.802921	3.53409	0.630425	-4.81715	3.15307	2.32961	0.903099	-0.623806	2.67511	1.82925	8.37594	0.905602	-0.0913544	5.60246	-5.1331
P41GT70	4.32735	9.12243	0.749773	3.70332	1.40704	1.31907	3.67836	3.05652	5.15942	6.30817	-14.9101	2.84515	2.76451	5.58696	2.58021	6.25979	1.07157	1.46176	4.19405	7.50356	7.4896	8.12243	2.45906	1.3124	3.81249	1.67717	5.89565	3.38804	3.47116	2.61714	1.86366	6.05864	0.513977	4.1205	3.38989	1.32947	1.27969	1.04631	2.08314	-0.334885	3.63606	2.51963	6.00028	4.80846	4.42205	3.60214	1.78477	1.39562	0.448326
P4GN4	7.43367	13.3643	4.84817	8.10886	5.95964	4.13965	7.50671	7.21848	8.48944	6.68655	-10.5242	8.94756	6.72575	9.20998	4.84649	9.67019	7.34614	3.8844	6.35382	9.57729	12.3643	5.70286	3.1814	2.86233	3.80991	3.02903	10.1394	7.00003	6.52525	3.04657	6.88968	10.5344	6.32984	6.10873	6.79488	3.07835	6.29585	2.65822	6.81321	5.78851	7.52477	5.35169	7.83923	8.49153	11.7964	5.4868	4.49219	2.67803	2.4992
P4GT24	4.76101	10.5673	0.575367	3.88041	2.69616	3.81538	4.03477	4.11019	6.17979	6.5409	-12.9634	4.83408	4.68488	6.2233	2.74246	6.34399	1.30632	0.277636	3.88974	4.26425	5.17541	9.31845	2.0773	1.24978	3.95132	5.11892	7.71563	4.33068	3.66436	7.73747	2.02812	7.65863	2.13665	5.76776	5.32267	1.88624	4.64337	0.641865	2.54908	1.29284	4.65317	2.2053	5.20074	6.44433	7.14755	3.27178	3.78799	2.51981	1.2886
P5GN5	5.39259	10.6352	-5.10421	4.22386	4.31564	0.257631	6.02474	6.06241	5.3895	7.26042	-12.1474	6.26612	3.49011	9.22301	3.38924	5.26029	5.89968	-1.51745	5.94281	10.6352	4.52642	4.83636	5.91522	1.83296	0.6287	-0.829845	10.6352	3.79446	5.18456	1.56499	5.99763	10.6352	3.81258	5.17014	3.22516	-3.77707	2.79752	3.2879	3.42675	1.53566	5.32405	4.35166	6.05167	6.08123	7.52328	5.09974	1.44477	-2.99142	-3.69082
P5GT68	1.20304	4.33817	-1.62846	1.37825	-0.231136	0.88558	2.90726	0.497635	1.86656	4.84203	-15.2358	1.80047	0.83638	2.60034	-0.356432	5.38268	-1.06133	-1.61032	3.45895	5.46102	5.91992	6.89765	-0.130028	-0.624743	3.49912	2.85033	1.28516	-1.09276	-0.0175495	2.95322	-0.573767	4.75877	-1.99421	3.46062	1.66926	1.13218	-0.775747	-1.74272	0.00038147	-3.71478	0.425184	-0.439896	3.90641	3.34755	3.48059	0.67144	0.288258	1.06203	-1.10019
P6GN48	7.34318	14.2962	1.45511	8.34306	6.93009	6.37217	7.63378	7.24612	8.2976	7.958	-11.42	11.3143	7.39981	8.34389	5.49216	9.5938	7.93334	2.56247	5.98585	8.47533	14.2962	5.48116	3.34212	2.93471	3.41871	3.27392	13.2962	5.66577	8.08539	2.1959	8.21523	10.8064	6.88736	5.71003	6.93492	2.59886	7.72487	1.9205	5.87282	7.22723	8.60748	5.29663	8.61411	9.92832	11.639	4.84485	6.45552	2.12788	1.93903
P6GT6	5.12259	10.1809	-1.46712	5.378	5.33835	4.72319	4.82222	4.72847	6.67228	7.20151	-13.5869	10.1809	5.56127	7.27735	3.89223	8.02511	5.86481	0.677906	4.47692	5.71224	10.1809	4.49781	4.07756	3.0423	2.2424	2.67968	5.86575	3.70633	6.67613	3.88783	4.73004	8.47925	2.93753	4.62965	5.68333	-0.690117	6.46783	2.1201	3.91842	3.75248	5.62263	3.6721	6.68922	6.34913	10.1809	4.94711	4.00397	-0.562407	-0.986572
P7GN55	3.94921	13.8497	3.17626	3.7455	3.3393	2.59129	4.65963	4.22963	7.42281	9.3588	-11.784	7.16702	4.84154	6.46721	3.38729	7.18754	7.49879	2.66251	5.35451	7.83074	10.1351	8.95457	2.83067	2.82551	0.885002	1.61047	8.48291	3.55571	4.50207	2.561	3.39546	9.19128	3.1067	4.55798	4.83684	4.71925	4.41541	1.82531	3.83849	2.31605	4.78198	2.81306	6.54388	6.95426	9.90892	3.8908	2.89648	4.05183	2.14745
P7GT7	8.27975	13.7298	3.65826	6.67108	7.13655	6.63796	7.12665	5.40111	9.37308	7.56407	-10.951	12.9305	7.45387	8.94934	4.67429	12.7681	5.72438	5.45985	6.41239	7.74387	10.0987	13.9982	5.65515	5.34109	7.18981	9.08537	8.12307	5.45837	8.34681	12.3179	6.44021	10.1974	4.16961	8.09641	7.61024	4.60422	8.56719	4.8277	6.48403	5.89106	6.98603	5.41348	7.813	9.08648	9.31209	7.4429	6.86194	3.75535	4.43685
P8GN71	6.521	14.5687	7.94288	8.95617	8.56469	7.37672	8.2996	6.86264	9.21527	8.74286	-5.7562	12.687	8.28785	9.99747	7.29342	10.6614	8.03542	6.50724	6.66148	9.83352	13.5687	5.99758	3.45642	3.77843	3.42489	3.9762	10.0033	6.18657	8.822	2.95239	8.22356	11.4693	7.11432	6.59209	7.7352	9.37802	8.14695	1.90982	6.501	7.25965	9.10678	5.44394	9.59608	10.2483	12.8314	6.78038	7.52351	9.18237	4.71979
P8GT8	4.32851	15.5356	3.13874	4.37653	5.18157	6.274	4.41236	3.33128	7.18317	5.09032	-13.1863	7.19794	6.06086	7.23904	3.41165	9.41354	3.03015	2.70411	3.75652	7.32018	10.5536	8.74831	3.3112	2.77408	3.94514	5.78393	8.746	4.23304	5.88198	7.9397	2.60694	7.56262	1.68758	6.50547	7.67489	7.50687	4.73888	2.5782	3.23004	1.84028	4.82494	3.39655	6.74923	6.69306	7.59019	5.02976	5.35238	5.38215	5.54607
P9GN42	7.06182	11.544	6.43065	8.49808	6.53127	6.04018	7.44825	6.30665	7.93819	6.60553	-11.361	11.3692	7.30981	9.20438	6.50829	9.96194	6.28333	5.13064	5.7282	8.48748	13.6299	5.78393	2.86862	2.71906	2.92484	3.0556	7.46913	5.49682	7.89396	2.41981	7.70338	7.92902	6.55533	5.63383	6.54508	8.40825	7.07807	1.11159	5.99943	6.12584	8.05081	4.65561	8.0815	8.90816	11.8338	6.10576	6.29056	7.49773	4.13054
P9GT9	6.11392	10.2295	-2.02561	5.56318	4.77674	3.45703	6.21875	6.47562	7.6807	7.91271	-12.6689	8.05196	4.61476	7.14026	4.77176	9.22951	3.34163	1.00749	5.94457	8.77016	10.2295	6.72382	3.91053	3.71807	3.94357	2.68753	6.27333	4.37309	6.22234	4.72813	5.36596	9.06209	2.68965	5.79563	6.48098	0.0798798	5.30301	3.36654	5.3205	2.38787	5.77768	4.50089	7.32685	7.70379	10.2295	4.82059	3.07779	0.0158729	-0.199556
[truncated: 46 more columns]
